# Supplementary material for: The Identification of a Key Regulator of Mitochondrial Metabolism, the LRPPRC Protein, as a Novel Therapeutic Target in SDHA-Overexpressing Ovarian Tumors
Source: Cancers (Basel). 2025 Jun 11;17(12):1942. doi: 10.3390/cancers17121942 (PMC12190274; doi:10.3390/cancers17121942)
Supplement: Supplementary file 1 [file cancers-17-01942-s001.zip]

Archive with 9 entries (9 files):
- Supplementary Figure S9.pdf
- New Supp Figure S1 - SDHA levels -Materilas Methods 6-5-25.pdf
- Supplementary Figure  S6.xlsx
- Supplementary Figure S2.pdf
- Supplementary Figure S3.pdf
- Supplementary Figure S4.xlsx
- Supplementary Figure S5.pdf
- Supplementary Figure S7.pdf
- Supplementary Figure S8.pdf
