# Supplementary material for: The Identification of a Key Regulator of Mitochondrial Metabolism, the LRPPRC Protein, as a Novel Therapeutic Target in SDHA-Overexpressing Ovarian Tumors
Source: Cancers (Basel). 2025 Jun 11;17(12):1942. doi: 10.3390/cancers17121942 (PMC12190274; doi:10.3390/cancers17121942)
Supplement: Supplementary file 1 [file cancers-17-01942-s001.zip › Supplementary Figure S6.xlsx]

## Sheet: S6A All Cell Lines
Number	Cell line	Accession	Gene symbol	Protein name	Mascot score	Protein MW	Scan match	Peptide match
sh1.0003	OVSAHO	31621305	LRPPRC	leucine-rich PPR motif-containing protein, mitochondrial precursor [Homo sapiens]	2660	159003	58	47
sh1.0006	OVSAHO	22027538	PDCD6IP	programmed cell death 6-interacting protein isoform 1 [Homo sapiens]	2269	96590	58	42
sh1.0013	OVSAHO	289577080	EIF4G2	eukaryotic translation initiation factor 4 gamma 2 isoform 1 [Homo sapiens]	1831	102810	53	40
sh1.0015	OVSAHO	56549121	DNM2	dynamin-2 isoform 1 [Homo sapiens]	1814	98345	49	41
sh1.0023	OVSAHO	302699237	EIF4G1	eukaryotic translation initiation factor 4 gamma 1 isoform 1 [Homo sapiens]	1661	176222	47	32
sh1.0031	OVSAHO	154355000	KHSRP	far upstream element-binding protein 2 [Homo sapiens]	1567	73355	43	30
sh1.0035	OVSAHO	30240932	EHD1	EH domain-containing protein 1 [Homo sapiens]	1522	60646	43	29
sh1.0036	OVSAHO	21361368	ALDH18A1	delta-1-pyrroline-5-carboxylate synthase isoform 1 [Homo sapiens]	1456	87989	39	28
sh1.0043	OVSAHO	54607053	GCN1	translational activator GCN1 [Homo sapiens]	1307	294919	28	24
sh1.0050	OVSAHO	222136639	MTHFD1	C-1-tetrahydrofolate synthase, cytoplasmic [Homo sapiens]	1248	102152	31	27
sh1.0059	OVSAHO	5454158	VARS1	valine--tRNA ligase [Homo sapiens]	1148	141642	27	20
sh1.0061	OVSAHO	21361794	CAND1	cullin-associated NEDD8-dissociated protein 1 [Homo sapiens]	1145	137999	31	25
sh1.0062	OVSAHO	188497756	UBAP2L	ubiquitin-associated protein 2-like isoform b [Homo sapiens]	1136	103981	28	19
sh1.0063	OVSAHO	24432106	CCAR2	DBIRD complex subunit KIAA1967 [Homo sapiens]	1133	103465	26	25
sh1.0064	OVSAHO	21361356	TOMM34	mitochondrial import receptor subunit TOM34 [Homo sapiens]	1127	34937	26	18
sh1.0066	OVSAHO	4503523	EIF3D	eukaryotic translation initiation factor 3 subunit D [Homo sapiens]	1125	64560	32	21
sh1.0069	OVSAHO	7657056	EHD3	EH domain-containing protein 3 [Homo sapiens]	1104	60906	30	21
sh1.0071	OVSAHO	18860916	XRN2	5~-3~ exoribonuclease 2 [Homo sapiens]	1099	109426	24	21
sh1.0073	OVSAHO	19923345	RBM12	RNA-binding protein 12 [Homo sapiens]	1068	97561	31	19
sh1.0074	OVSAHO	4507943	XPO1	exportin-1 [Homo sapiens]	1064	124447	27	22
sh1.0077	OVSAHO	5803181	STIP1	stress-induced-phosphoprotein 1 [Homo sapiens]	1047	63227	31	23
sh1.0078	OVSAHO	57634536	LARP4B	la-related protein 4B [Homo sapiens]	1041	80902	23	19
sh1.0079	OVSAHO	4885409	HDLBP	vigilin isoform a [Homo sapiens]	1040	141979	18	18
sh1.0082	OVSAHO	41327773	DDX46	probable ATP-dependent RNA helicase DDX46 [Homo sapiens]	1015	117803	24	21
sh1.0084	OVSAHO	24497620	SRP68	signal recognition particle subunit SRP68 isoform 1 [Homo sapiens]	1010	71199	22	19
sh1.0086	OVSAHO	7661920	EIF4A3	eukaryotic initiation factor 4A-III [Homo sapiens]	981	47126	26	20
sh1.0087	OVSAHO	23199998	NSUN5	putative methyltransferase NSUN5 isoform 1 [Homo sapiens]	978	51120	23	20
sh1.0088	OVSAHO	58331218	SRRT	serrate RNA effector molecule homolog isoform a [Homo sapiens]	951	101060	28	22
sh1.0090	OVSAHO	7657015	RTCB	tRNA-splicing ligase RtcB homolog [Homo sapiens]	934	55688	29	18
sh1.0091	OVSAHO	148491070	CTPS1	CTP synthase 1 [Homo sapiens]	928	67332	25	18
sh1.0094	OVSAHO	13654237	PRKDC	DNA-dependent protein kinase catalytic subunit isoform 1 [Homo sapiens]	912	473749	20	20
sh1.0095	OVSAHO	10092601	EIF4G3	eukaryotic translation initiation factor 4 gamma 3 isoform 3 [Homo sapiens]	907	177682	22	19
sh1.0096	OVSAHO	4507555	TMPO	thymopoietin isoform alpha [Homo sapiens]	902	76016	19	18
sh1.0097	OVSAHO	24308207	LRRC47	leucine-rich repeat-containing protein 47 [Homo sapiens]	892	64004	23	20
sh1.0098	OVSAHO	115298682	PRRC2C	protein PRRC2C [Homo sapiens]	888	308989	23	22
sh1.0102	OVSAHO	4502111	ANXA7	annexin A7 isoform 1 [Homo sapiens]	873	50569	25	16
sh1.0105	OVSAHO	21361633	LRRC40	leucine-rich repeat-containing protein 40 [Homo sapiens]	855	68720	19	18
sh1.0107	OVSAHO	4506411	RANGAP1	ran GTPase-activating protein 1 [Homo sapiens]	840	63958	19	16
sh1.0108	OVSAHO	167555110	KIFC1	kinesin-like protein KIFC1 [Homo sapiens]	833	74272	16	16
sh1.0109	OVSAHO	7705855	HSD17B12	estradiol 17-beta-dehydrogenase 12 [Homo sapiens]	830	34416	21	14
sh1.0112	OVSAHO	194018537	PRPSAP1	phosphoribosyl pyrophosphate synthase-associated protein 1 [Homo sapiens]	823	42726	20	14
sh1.0113	OVSAHO	19913371	TBL1XR1	F-box-like/WD repeat-containing protein TBL1XR1 [Homo sapiens]	821	56187	17	13
sh1.0116	OVSAHO	21626466	MATR3	matrin-3 isoform a [Homo sapiens]	806	95078	25	18
sh1.0121	OVSAHO	5031977	NAMPT	nicotinamide phosphoribosyltransferase precursor [Homo sapiens]	790	55772	23	15
sh1.0122	OVSAHO	146231938	CTNND1	catenin delta-1 isoform 1A [Homo sapiens]	771	104662	17	16
sh1.0123	OVSAHO	15011974	ARHGEF2	rho guanine nucleotide exchange factor 2 isoform 3 [Homo sapiens]	762	109087	16	14
sh1.0124	OVSAHO	4557809	OAT	ornithine aminotransferase, mitochondrial isoform 1 precursor [Homo sapiens]	754	48846	15	13
sh1.0133	OVSAHO	4504897	KPNA2	importin subunit alpha-2 [Homo sapiens]	740	58168	19	13
sh1.0134	OVSAHO	28178832	IDH2	isocitrate dehydrogenase [NADP], mitochondrial precursor [Homo sapiens]	737	51333	17	15
sh1.0135	OVSAHO	39995082	NSUN2	tRNA (cytosine(34)-C(5))-methyltransferase isoform 1 [Homo sapiens]	734	87214	14	13
sh1.0138	OVSAHO	7242140	CLPX	ATP-dependent Clp protease ATP-binding subunit clpX-like, mitochondrial precursor [Homo sapiens]	727	69922	18	17
sh1.0142	OVSAHO	11641289	TFB2M	dimethyladenosine transferase 2, mitochondrial [Homo sapiens]	718	45776	21	16
sh1.0146	OVSAHO	55770844	CTNNA1	catenin alpha-1 [Homo sapiens]	692	100693	13	11
sh1.0147	OVSAHO	21264315	EHD4	EH domain-containing protein 4 [Homo sapiens]	691	61365	17	14
sh1.0149	OVSAHO	14043022	MARS1	methionine--tRNA ligase, cytoplasmic [Homo sapiens]	688	102249	17	16
sh1.0151	OVSAHO	209862881	CPSF7	cleavage and polyadenylation specificity factor subunit 7 isoform 2 [Homo sapiens]	687	52189	15	13
sh1.0152	OVSAHO	4758340	FARSA	phenylalanine--tRNA ligase alpha subunit [Homo sapiens]	687	57585	19	13
sh1.0154	OVSAHO	4507215	SRP54	signal recognition particle 54 kDa protein isoform 1 [Homo sapiens]	683	55953	18	15
sh1.0156	OVSAHO	11321607	TRIP13	pachytene checkpoint protein 2 homolog isoform 1 [Homo sapiens]	675	48863	14	13
sh1.0157	OVSAHO	24430146	NUP153	nuclear pore complex protein Nup153 isoform 2 [Homo sapiens]	673	155440	14	13
sh1.0159	OVSAHO	15529978	ZNF622	zinc finger protein 622 [Homo sapiens]	670	54808	12	11
sh1.0161	OVSAHO	93277122	RBM4	RNA-binding protein 4 isoform 1 [Homo sapiens]	661	40688	17	13
sh1.0163	OVSAHO	29826335	EIF2S2	eukaryotic translation initiation factor 2 subunit 2 [Homo sapiens]	658	38706	16	13
sh1.0165	OVSAHO	31543831	TUBG1	tubulin gamma-1 chain [Homo sapiens]	655	51480	14	11
sh1.0166	OVSAHO	11034845	RPRD1B	regulation of nuclear pre-mRNA domain-containing protein 1B [Homo sapiens]	654	36991	12	11
sh1.0167	OVSAHO	50592988	UQCRC2	cytochrome b-c1 complex subunit 2, mitochondrial precursor [Homo sapiens]	654	48584	12	11
sh1.0168	OVSAHO	7661744	BZW2	basic leucine zipper and W2 domain-containing protein 2 [Homo sapiens]	650	48360	15	12
sh1.0170	OVSAHO	66932909	PUM1	pumilio homolog 1 isoform 1 [Homo sapiens]	648	127291	15	14
sh1.0173	OVSAHO	21071056	SMARCA4	transcription activator BRG1 isoform B [Homo sapiens]	642	185100	14	12
sh1.0174	OVSAHO	30410792	PSME2	proteasome activator complex subunit 2 [Homo sapiens]	641	27555	19	11
sh1.0175	OVSAHO	8923040	CDKN2AIP	CDKN2A-interacting protein [Homo sapiens]	640	61544	10	10
sh1.0176	OVSAHO	11863154	ARCN1	coatomer subunit delta isoform 1 [Homo sapiens]	631	57630	17	14
sh1.0177	OVSAHO	19387846	MAGED2	melanoma-associated antigen D2 [Homo sapiens]	627	65085	18	15
sh1.0178	OVSAHO	7706751	TUBG2	tubulin gamma-2 chain [Homo sapiens]	624	51402	13	10
sh1.0179	OVSAHO	4826686	DDX1	ATP-dependent RNA helicase DDX1 [Homo sapiens]	622	83349	15	13
sh1.0180	OVSAHO	5454064	RBM14	RNA-binding protein 14 isoform 1 [Homo sapiens]	618	69620	12	11
sh1.0184	OVSAHO	4758256	EIF2S1	eukaryotic translation initiation factor 2 subunit 1 [Homo sapiens]	611	36374	12	11
sh1.0185	OVSAHO	205277386	GFPT1	glutamine--fructose-6-phosphate aminotransferase [isomerizing] 1 isoform 2 [Homo sapiens]	611	77509	15	13
sh1.0186	OVSAHO	33469968	MCM7	DNA replication licensing factor MCM7 isoform 1 [Homo sapiens]	610	81884	14	13
sh1.0188	OVSAHO	109452587	FAM98B	protein FAM98B isoform 1 [Homo sapiens]	609	45918	11	10
sh1.0190	OVSAHO	5729794	CELF1	CUGBP Elav-like family member 1 isoform 1 [Homo sapiens]	607	51912	17	13
sh1.0191	OVSAHO	38683807	ANKRD17	ankyrin repeat domain-containing protein 17 isoform a [Homo sapiens]	605	275970	11	11
sh1.0192	OVSAHO	15991827	HK1	hexokinase-1 isoform HKI-R [Homo sapiens]	600	103390	13	12
sh1.0193	OVSAHO	20070158	STK24	serine/threonine-protein kinase 24 isoform a [Homo sapiens]	594	49562	12	11
sh1.0195	OVSAHO	37620163	ANKHD1-EIF4EBP3	ANKHD1-EIF4EBP3 protein [Homo sapiens]	592	279056	9	9
sh1.0196	OVSAHO	38373669	SEC24C	protein transport protein Sec24C [Homo sapiens]	590	119789	11	11
sh1.0198	OVSAHO	4757880	BUB3	mitotic checkpoint protein BUB3 isoform a [Homo sapiens]	584	37587	16	12
sh1.0201	OVSAHO	24797106	FAF2	FAS-associated factor 2 [Homo sapiens]	583	52933	15	12
sh1.0202	OVSAHO	7706322	RTRAF	UPF0568 protein C14orf166 [Homo sapiens]	583	28165	13	11
sh1.0203	OVSAHO	52630440	FKBP8	peptidyl-prolyl cis-trans isomerase FKBP8 [Homo sapiens]	582	45077	17	12
sh1.0205	OVSAHO	27262645	ATXN2L	ataxin-2-like protein isoform B [Homo sapiens]	579	112136	15	13
sh1.0206	OVSAHO	4758648	KIF5B	kinesin-1 heavy chain [Homo sapiens]	579	110358	11	10
sh1.0212	OVSAHO	9506611	GNL3L	guanine nucleotide-binding protein-like 3-like protein [Homo sapiens]	571	66216	11	11
sh1.0214	OVSAHO	30410794	PSME3	proteasome activator complex subunit 3 isoform 1 [Homo sapiens]	569	29602	14	9
sh1.0215	OVSAHO	72534748	MRI1	methylthioribose-1-phosphate isomerase isoform 1 [Homo sapiens]	568	39467	17	13
sh1.0217	OVSAHO	255958282	PLIN3	perilipin-3 isoform 1 [Homo sapiens]	564	47217	9	9
sh1.0218	OVSAHO	149158690	PRRC2A	protein PRRC2A [Homo sapiens]	563	229180	11	11
sh1.0221	OVSAHO	117647226	TRMT10C	mitochondrial ribonuclease P protein 1 precursor [Homo sapiens]	559	47602	13	12
sh1.0223	OVSAHO	221136939	PRPF31	U4/U6 small nuclear ribonucleoprotein Prp31 [Homo sapiens]	554	55649	10	9
sh1.0226	OVSAHO	56699482	FAM98A	protein FAM98A [Homo sapiens]	550	55694	12	10
con3.001	OVSAHO Neg Ctrl	12667788	MYH9	myosin-9 [Homo sapiens]	8367	227646	324	143
con3.002	OVSAHO Neg Ctrl	367460087	MYH10	myosin-10 isoform 2 [Homo sapiens]	6805	229827	186	123
con3.003	OVSAHO Neg Ctrl	41327773	DDX46	probable ATP-dependent RNA helicase DDX46 [Homo sapiens]	2527	117803	75	51
con3.004	OVSAHO Neg Ctrl	119395750	KRT1	keratin, type II cytoskeletal 1 [Homo sapiens]	2059	66170	59	32
con3.005	OVSAHO Neg Ctrl	124494247	MYO1C	unconventional myosin-Ic isoform b [Homo sapiens]	1713	120352	41	32
con3.006	OVSAHO Neg Ctrl	92859701	MYO6	unconventional myosin-VI [Homo sapiens]	1613	149989	43	35
con3.007	OVSAHO Neg Ctrl	20149594	HSP90AB1	heat shock protein HSP 90-beta isoform a [Homo sapiens]	1499	83554	40	29
con3.008	OVSAHO Neg Ctrl	4758012	CLTC	clathrin heavy chain 1 [Homo sapiens]	1456	193260	35	31
con3.009	OVSAHO Neg Ctrl	55956788	NCL	nucleolin [Homo sapiens]	1443	76625	42	30
con3.010	OVSAHO Neg Ctrl	5729877	HSPA8	heat shock cognate 71 kDa protein isoform 1 [Homo sapiens]	1375	71082	37	26
con3.011	OVSAHO Neg Ctrl	167466173	HSPA1B	heat shock 70 kDa protein 1A/1B [Homo sapiens]	1345	70294	39	27
con3.012	OVSAHO Neg Ctrl	116734847	AGL	glycogen debranching enzyme isoform 1 [Homo sapiens]	1330	176819	36	34
con3.013	OVSAHO Neg Ctrl	17298690	PUF60	poly(U)-binding-splicing factor PUF60 isoform b [Homo sapiens]	1235	58306	38	21
con3.014	OVSAHO Neg Ctrl	29788785	TUBB	tubulin beta chain [Homo sapiens]	1226	50095	45	24
con3.015	OVSAHO Neg Ctrl	116063573	FLNA	filamin-A isoform 1 [Homo sapiens]	1190	282581	29	29
con3.016	OVSAHO Neg Ctrl	92091583	MYH11	myosin-11 isoform SM2B [Homo sapiens]	1171	225045	38	23
con3.017	OVSAHO Neg Ctrl	24430192	KRT16	keratin, type I cytoskeletal 16 [Homo sapiens]	1168	51578	26	23
con3.018	OVSAHO Neg Ctrl	16507237	HSPA5	78 kDa glucose-regulated protein precursor [Homo sapiens]	1142	72402	28	23
con3.019	OVSAHO Neg Ctrl	4757926	RBM39	RNA-binding protein 39 isoform b [Homo sapiens]	1122	58905	46	22
con3.020	OVSAHO Neg Ctrl	4506649	RPL3	60S ribosomal protein L3 isoform a [Homo sapiens]	1096	46365	36	21
con3.021	OVSAHO Neg Ctrl	5174735	TUBB4B	tubulin beta-4B chain [Homo sapiens]	1073	50255	39	22
con3.022	OVSAHO Neg Ctrl	23065552	GSTM3	glutathione S-transferase Mu 3 [Homo sapiens]	1064	26998	46	19
con3.023	OVSAHO Neg Ctrl	16579885	RPL4	60S ribosomal protein L4 [Homo sapiens]	1061	47953	37	26
con3.024	OVSAHO Neg Ctrl	153792590	HSP90AA1	heat shock protein HSP 90-alpha isoform 1 [Homo sapiens]	1060	98670	26	21
con3.025	OVSAHO Neg Ctrl	4501885	ACTB	actin, cytoplasmic 1 [Homo sapiens]	1050	42052	68	21
con3.026	OVSAHO Neg Ctrl	33286418	PKM	pyruvate kinase isozymes M1/M2 isoform a [Homo sapiens]	1026	58470	27	21
con3.027	OVSAHO Neg Ctrl	54112121	SF3B3	splicing factor 3B subunit 3 [Homo sapiens]	1023	136575	24	21
con3.028	OVSAHO Neg Ctrl	57013276	TUBA1B	tubulin alpha-1B chain [Homo sapiens]	986	50804	34	19
con3.029	OVSAHO Neg Ctrl	54112117	SF3B1	splicing factor 3B subunit 1 isoform 1 [Homo sapiens]	963	146479	27	23
con3.030	OVSAHO Neg Ctrl	17986283	TUBA1A	tubulin alpha-1A chain isoform 1 [Homo sapiens]	951	50788	30	18
con3.031	OVSAHO Neg Ctrl	4503571	ENO1	alpha-enolase isoform 1 [Homo sapiens]	921	47481	18	15
con3.032	OVSAHO Neg Ctrl	31542947	HSPD1	60 kDa heat shock protein, mitochondrial [Homo sapiens]	910	61187	22	20
con3.033	OVSAHO Neg Ctrl	14389309	TUBA1C	tubulin alpha-1C chain [Homo sapiens]	891	50548	32	18
con3.034	OVSAHO Neg Ctrl	14141152	HNRNPM	heterogeneous nuclear ribonucleoprotein M isoform a [Homo sapiens]	886	77749	17	17
con3.035	OVSAHO Neg Ctrl	4504183	GSTP1	glutathione S-transferase P [Homo sapiens]	869	23569	39	14
con3.036	OVSAHO Neg Ctrl	4504175	GSTM2	glutathione S-transferase Mu 2 isoform 1 [Homo sapiens]	847	25899	27	19
con3.037	OVSAHO Neg Ctrl	4507729	TUBB2A	tubulin beta-2A chain [Homo sapiens]	847	50274	33	17
con3.038	OVSAHO Neg Ctrl	29788768	TUBB2B	tubulin beta-2B chain [Homo sapiens]	847	50377	33	17
con3.039	OVSAHO Neg Ctrl	4507677	HSP90B1	endoplasmin precursor [Homo sapiens]	846	92696	22	20
con3.040	OVSAHO Neg Ctrl	4506725	RPS4X	40S ribosomal protein S4, X isoform X isoform [Homo sapiens]	833	29807	22	17
con3.041	OVSAHO Neg Ctrl	4757756	ANXA2	annexin A2 isoform 2 [Homo sapiens]	828	38808	22	18
con3.042	OVSAHO Neg Ctrl	21361322	TUBB4A	tubulin beta-4A chain [Homo sapiens]	806	50010	30	17
con3.043	OVSAHO Neg Ctrl	4506723	RPS3A	40S ribosomal protein S3a isoform 1 [Homo sapiens]	794	30154	25	17
con3.044	OVSAHO Neg Ctrl	17921993	TUBA3C	tubulin alpha-3C/D chain [Homo sapiens]	772	50612	24	15
con3.045	OVSAHO Neg Ctrl	156564363	TUBA3D	tubulin alpha-3C/D chain [Homo sapiens]	772	50612	24	15
con3.046	OVSAHO Neg Ctrl	41872631	FASN	fatty acid synthase [Homo sapiens]	768	275877	19	19
con3.047	OVSAHO Neg Ctrl	17921989	TUBA4A	tubulin alpha-4A chain isoform 1 [Homo sapiens]	742	50634	27	16
con3.048	OVSAHO Neg Ctrl	32189394	ATP5F1B	ATP synthase subunit beta, mitochondrial precursor [Homo sapiens]	738	56525	16	15
con3.049	OVSAHO Neg Ctrl	12025678	ACTN4	alpha-actinin-4 [Homo sapiens]	735	105245	15	15
con3.050	OVSAHO Neg Ctrl	116812577	LUC7L2	putative RNA-binding protein Luc7-like 2 isoform 1 [Homo sapiens]	733	46942	32	15
con3.051	OVSAHO Neg Ctrl	4503471	EEF1A1	elongation factor 1-alpha 1 [Homo sapiens]	730	50451	29	17
con3.052	OVSAHO Neg Ctrl	4506667	RPLP0	60S acidic ribosomal protein P0 [Homo sapiens]	730	34423	29	14
con3.053	OVSAHO Neg Ctrl	4506661	RPL7A	60S ribosomal protein L7a [Homo sapiens]	728	30148	20	15
con3.054	OVSAHO Neg Ctrl	7669492	GAPDH	glyceraldehyde-3-phosphate dehydrogenase isoform 1 [Homo sapiens]	719	36201	19	16
con3.055	OVSAHO Neg Ctrl	14141161	HNRNPU	heterogeneous nuclear ribonucleoprotein U isoform b [Homo sapiens]	700	89665	17	15
con3.056	OVSAHO Neg Ctrl	21071032	DDX41	probable ATP-dependent RNA helicase DDX41 [Homo sapiens]	695	70477	18	16
con3.057	OVSAHO Neg Ctrl	116284394	MYH14	myosin-14 isoform 2 [Homo sapiens]	686	228701	23	15
con3.058	OVSAHO Neg Ctrl	16753227	RPL6	60S ribosomal protein L6 [Homo sapiens]	678	32765	23	16
con3.059	OVSAHO Neg Ctrl	11225260	TOP1	DNA topoisomerase 1 [Homo sapiens]	678	91125	18	18
con3.060	OVSAHO Neg Ctrl	347446676	FMC1-LUC7L2	C7orf55-LUC7L2 protein [Homo sapiens]	672	54761	29	14
con3.061	OVSAHO Neg Ctrl	124256496	HSPA1L	heat shock 70 kDa protein 1-like [Homo sapiens]	663	70730	22	14
con3.062	OVSAHO Neg Ctrl	4758638	PRDX6	peroxiredoxin-6 [Homo sapiens]	656	25133	21	16
con3.063	OVSAHO Neg Ctrl	100913206	DHX9	ATP-dependent RNA helicase A [Homo sapiens]	647	142181	18	16
con3.064	OVSAHO Neg Ctrl	27597085	TPM1	tropomyosin alpha-1 chain isoform 5 [Homo sapiens]	647	32846	17	13
con3.065	OVSAHO Neg Ctrl	4503483	EEF2	elongation factor 2 [Homo sapiens]	642	96246	17	16
con3.066	OVSAHO Neg Ctrl	47519616	TPM2	tropomyosin beta chain isoform 2 [Homo sapiens]	641	33027	15	13
con3.067	OVSAHO Neg Ctrl	4757810	ATP5F1A	ATP synthase subunit alpha, mitochondrial isoform a precursor [Homo sapiens]	639	59828	14	11
con3.068	OVSAHO Neg Ctrl	50592996	TUBB3	tubulin beta-3 chain isoform 1 [Homo sapiens]	635	50856	22	12
con3.069	OVSAHO Neg Ctrl	4507953	YWHAZ	14-3-3 protein zeta/delta [Homo sapiens]	630	27899	17	11
con3.070	OVSAHO Neg Ctrl	24119203	TPM3	tropomyosin alpha-3 chain isoform 2 [Homo sapiens]	629	29243	18	12
con3.071	OVSAHO Neg Ctrl	15431301	RPL7	60S ribosomal protein L7 [Homo sapiens]	624	29264	21	16
con3.072	OVSAHO Neg Ctrl	4505591	PRDX1	peroxiredoxin-1 [Homo sapiens]	607	22324	21	15
con3.073	OVSAHO Neg Ctrl	4506743	RPS8	40S ribosomal protein S8 [Homo sapiens]	604	24475	16	11
con3.074	OVSAHO Neg Ctrl	4506663	RPL8	60S ribosomal protein L8 [Homo sapiens]	598	28235	19	13
con3.075	OVSAHO Neg Ctrl	13676857	HSPA2	heat shock-related 70 kDa protein 2 [Homo sapiens]	596	70263	16	11
con3.076	OVSAHO Neg Ctrl	24234688	HSPA9	stress-70 protein, mitochondrial precursor [Homo sapiens]	592	73920	12	10
con3.077	OVSAHO Neg Ctrl	19923485	LUC7L3	luc7-like protein 3 [Homo sapiens]	589	51834	14	11
con3.078	OVSAHO Neg Ctrl	4504179	GSTM4	glutathione S-transferase Mu 4 isoform 1 [Homo sapiens]	585	25773	16	12
con3.079	OVSAHO Neg Ctrl	4501881	ACTA1	actin, alpha skeletal muscle [Homo sapiens]	584	42366	44	14
con3.080	OVSAHO Neg Ctrl	34419635	HSPA6	heat shock 70 kDa protein 6 [Homo sapiens]	573	71440	14	11
con3.081	OVSAHO Neg Ctrl	17158044	RPS6	40S ribosomal protein S6 [Homo sapiens]	570	28834	15	11
con3.082	OVSAHO Neg Ctrl	122937227	U2SURP	U2 snRNP-associated SURP motif-containing protein [Homo sapiens]	568	118675	15	12
con3.083	OVSAHO Neg Ctrl	88999583	MYL6	myosin light polypeptide 6 isoform 2 [Homo sapiens]	567	17121	18	10
con3.084	OVSAHO Neg Ctrl	23065544	GSTM1	glutathione S-transferase Mu 1 isoform 1 [Homo sapiens]	562	25923	17	13
con3.085	OVSAHO Neg Ctrl	5729850	GNAI3	guanine nucleotide-binding protein G(k) subunit alpha [Homo sapiens]	559	41076	13	12
con3.086	OVSAHO Neg Ctrl	4504041	GNAI2	guanine nucleotide-binding protein G(i) subunit alpha-2 isoform 1 [Homo sapiens]	557	40995	12	11
con3.087	OVSAHO Neg Ctrl	30795212	IGF2BP3	insulin-like growth factor 2 mRNA-binding protein 3 [Homo sapiens]	556	64008	11	9
con3.088	OVSAHO Neg Ctrl	62414289	VIM	vimentin [Homo sapiens]	556	53676	15	15
con3.089	OVSAHO Neg Ctrl	4504715	PABPC4	polyadenylate-binding protein 4 isoform 2 [Homo sapiens]	555	71080	15	14
con3.090	OVSAHO Neg Ctrl	14141193	RPS9	40S ribosomal protein S9 [Homo sapiens]	553	22635	18	15
con3.091	OVSAHO Neg Ctrl	46367787	PABPC1	polyadenylate-binding protein 1 [Homo sapiens]	549	70854	13	12
con3.092	OVSAHO Neg Ctrl	48255889	PRKCSH	glucosidase 2 subunit beta isoform 1 precursor [Homo sapiens]	547	60357	13	11
con3.093	OVSAHO Neg Ctrl	4501883	ACTA2	actin, aortic smooth muscle [Homo sapiens]	541	42381	39	13
con3.094	OVSAHO Neg Ctrl	4501889	ACTG2	actin, gamma-enteric smooth muscle isoform 1 precursor [Homo sapiens]	541	42249	39	13
con3.095	OVSAHO Neg Ctrl	9507215	TUBA8	tubulin alpha-8 chain isoform 1 [Homo sapiens]	537	50746	19	11
con3.096	OVSAHO Neg Ctrl	15431288	RPL10A	60S ribosomal protein L10a [Homo sapiens]	527	24987	19	11
con3.097	OVSAHO Neg Ctrl	4507651	TPM4	tropomyosin alpha-4 chain isoform 2 [Homo sapiens]	520	28619	12	10
con3.098	OVSAHO Neg Ctrl	15809016	MYL12B	myosin regulatory light chain 12B [Homo sapiens]	514	19824	15	9
con3.099	OVSAHO Neg Ctrl	55953087	GTPBP4	nucleolar GTP-binding protein 1 [Homo sapiens]	513	74317	11	11
con3.100	OVSAHO Neg Ctrl	89276756	PRPF4B	serine/threonine-protein kinase PRP4 homolog [Homo sapiens]	512	117258	11	10
sh5.0010	OVSAHO-SDHA-KD	31621305	LRPPRC	leucine-rich PPR motif-containing protein, mitochondrial precursor [Homo sapiens]	2168	159003	47	39
sh5.0019	OVSAHO-SDHA-KD	302699237	EIF4G1	eukaryotic translation initiation factor 4 gamma 1 isoform 1 [Homo sapiens]	1844	176222	49	39
sh5.0022	OVSAHO-SDHA-KD	56549121	DNM2	dynamin-2 isoform 1 [Homo sapiens]	1721	98345	51	36
sh5.0025	OVSAHO-SDHA-KD	29788768	TUBB2B	tubulin beta-2B chain [Homo sapiens]	1693	50377	95	25
sh5.0027	OVSAHO-SDHA-KD	289577080	EIF4G2	eukaryotic translation initiation factor 4 gamma 2 isoform 1 [Homo sapiens]	1615	102810	48	37
sh5.0031	OVSAHO-SDHA-KD	30240932	EHD1	EH domain-containing protein 1 [Homo sapiens]	1510	60646	39	28
sh5.0032	OVSAHO-SDHA-KD	154355000	KHSRP	far upstream element-binding protein 2 [Homo sapiens]	1493	73355	35	26
sh5.0034	OVSAHO-SDHA-KD	54607053	GCN1	translational activator GCN1 [Homo sapiens]	1438	294919	29	25
sh5.0054	OVSAHO-SDHA-KD	7657015	RTCB	tRNA-splicing ligase RtcB homolog [Homo sapiens]	1219	55688	28	22
sh5.0066	OVSAHO-SDHA-KD	24497620	SRP68	signal recognition particle subunit SRP68 isoform 1 [Homo sapiens]	1121	71199	19	17
sh5.0069	OVSAHO-SDHA-KD	21361356	TOMM34	mitochondrial import receptor subunit TOM34 [Homo sapiens]	1102	34937	29	19
sh5.0075	OVSAHO-SDHA-KD	4503523	EIF3D	eukaryotic translation initiation factor 3 subunit D [Homo sapiens]	1085	64560	27	21
sh5.0076	OVSAHO-SDHA-KD	5454158	VARS1	valine--tRNA ligase [Homo sapiens]	1079	141642	22	20
sh5.0079	OVSAHO-SDHA-KD	4506411	RANGAP1	ran GTPase-activating protein 1 [Homo sapiens]	1041	63958	21	19
sh5.0085	OVSAHO-SDHA-KD	188497758	UBAP2L	ubiquitin-associated protein 2-like isoform a [Homo sapiens]	991	114579	23	16
sh5.0086	OVSAHO-SDHA-KD	24432106	CCAR2	DBIRD complex subunit KIAA1967 [Homo sapiens]	988	103465	24	21
sh5.0088	OVSAHO-SDHA-KD	4885409	HDLBP	vigilin isoform a [Homo sapiens]	976	141979	19	19
sh5.0089	OVSAHO-SDHA-KD	57634536	LARP4B	la-related protein 4B [Homo sapiens]	974	80902	19	16
sh5.0092	OVSAHO-SDHA-KD	4502111	ANXA7	annexin A7 isoform 1 [Homo sapiens]	959	50569	29	20
sh5.0094	OVSAHO-SDHA-KD	194018537	PRPSAP1	phosphoribosyl pyrophosphate synthase-associated protein 1 [Homo sapiens]	951	42726	21	16
sh5.0095	OVSAHO-SDHA-KD	146231938	CTNND1	catenin delta-1 isoform 1A [Homo sapiens]	949	104662	20	17
sh5.0102	OVSAHO-SDHA-KD	10092601	EIF4G3	eukaryotic translation initiation factor 4 gamma 3 isoform 3 [Homo sapiens]	909	177682	22	19
sh5.0104	OVSAHO-SDHA-KD	7657056	EHD3	EH domain-containing protein 3 [Homo sapiens]	897	60906	26	18
sh5.0107	OVSAHO-SDHA-KD	7705855	HSD17B12	estradiol 17-beta-dehydrogenase 12 [Homo sapiens]	880	34416	21	15
sh5.0108	OVSAHO-SDHA-KD	205277386	GFPT1	glutamine--fructose-6-phosphate aminotransferase [isomerizing] 1 isoform 2 [Homo sapiens]	853	77509	24	19
sh5.0112	OVSAHO-SDHA-KD	19923345	RBM12	RNA-binding protein 12 [Homo sapiens]	834	97561	24	18
sh5.0115	OVSAHO-SDHA-KD	13654237	PRKDC	DNA-dependent protein kinase catalytic subunit isoform 1 [Homo sapiens]	822	473749	19	19
sh5.0117	OVSAHO-SDHA-KD	39995082	NSUN2	tRNA (cytosine(34)-C(5))-methyltransferase isoform 1 [Homo sapiens]	818	87214	16	15
sh5.0126	OVSAHO-SDHA-KD	148612853	ABCF3	ATP-binding cassette sub-family F member 3 [Homo sapiens]	798	80094	15	14
sh5.0129	OVSAHO-SDHA-KD	4507215	SRP54	signal recognition particle 54 kDa protein isoform 1 [Homo sapiens]	794	55953	21	19
sh5.0132	OVSAHO-SDHA-KD	27262645	ATXN2L	ataxin-2-like protein isoform B [Homo sapiens]	782	112136	18	18
sh5.0134	OVSAHO-SDHA-KD	21626466	MATR3	matrin-3 isoform a [Homo sapiens]	778	95078	21	16
sh5.0135	OVSAHO-SDHA-KD	4758648	KIF5B	kinesin-1 heavy chain [Homo sapiens]	770	110358	16	14
sh5.0138	OVSAHO-SDHA-KD	47419914	WARS1	tryptophan--tRNA ligase, cytoplasmic isoform a [Homo sapiens]	760	53474	19	15
sh5.0141	OVSAHO-SDHA-KD	380837121	SEC22B	vesicle-trafficking protein SEC22b precursor [Homo sapiens]	752	24896	20	13
sh5.0142	OVSAHO-SDHA-KD	15011974	ARHGEF2	rho guanine nucleotide exchange factor 2 isoform 3 [Homo sapiens]	751	109087	16	14
sh5.0143	OVSAHO-SDHA-KD	9257199	BAIAP2	brain-specific angiogenesis inhibitor 1-associated protein 2 isoform 2 [Homo sapiens]	748	61115	19	14
sh5.0145	OVSAHO-SDHA-KD	14043022	MARS1	methionine--tRNA ligase, cytoplasmic [Homo sapiens]	735	102249	16	14
sh5.0146	OVSAHO-SDHA-KD	23199998	NSUN5	putative methyltransferase NSUN5 isoform 1 [Homo sapiens]	734	51120	21	17
sh5.0147	OVSAHO-SDHA-KD	4557237	ACAT1	acetyl-CoA acetyltransferase, mitochondrial precursor [Homo sapiens]	733	45456	20	15
sh5.0154	OVSAHO-SDHA-KD	7661744	BZW2	basic leucine zipper and W2 domain-containing protein 2 [Homo sapiens]	707	48360	14	13
sh5.0155	OVSAHO-SDHA-KD	20070158	STK24	serine/threonine-protein kinase 24 isoform a [Homo sapiens]	703	49562	15	13
sh5.0156	OVSAHO-SDHA-KD	15991827	HK1	hexokinase-1 isoform HKI-R [Homo sapiens]	687	103390	16	15
sh5.0159	OVSAHO-SDHA-KD	4826675	CDK5	cyclin-dependent kinase 5 isoform 1 [Homo sapiens]	682	33739	16	15
sh5.0160	OVSAHO-SDHA-KD	52630440	FKBP8	peptidyl-prolyl cis-trans isomerase FKBP8 [Homo sapiens]	680	45077	17	10
sh5.0161	OVSAHO-SDHA-KD	11321607	TRIP13	pachytene checkpoint protein 2 homolog isoform 1 [Homo sapiens]	678	48863	17	14
sh5.0168	OVSAHO-SDHA-KD	155722983	TRAP1	heat shock protein 75 kDa, mitochondrial isoform 1 precursor [Homo sapiens]	660	80345	13	12
sh5.0169	OVSAHO-SDHA-KD	7242140	CLPX	ATP-dependent Clp protease ATP-binding subunit clpX-like, mitochondrial precursor [Homo sapiens]	657	69922	15	13
sh5.0170	OVSAHO-SDHA-KD	171460914	DNM1L	dynamin-1-like protein isoform 1 [Homo sapiens]	654	82339	11	10
sh5.0172	OVSAHO-SDHA-KD	221136939	PRPF31	U4/U6 small nuclear ribonucleoprotein Prp31 [Homo sapiens]	651	55649	11	11
sh5.0175	OVSAHO-SDHA-KD	11641289	TFB2M	dimethyladenosine transferase 2, mitochondrial [Homo sapiens]	642	45776	20	15
sh5.0176	OVSAHO-SDHA-KD	24430149	NUP155	nuclear pore complex protein Nup155 isoform 1 [Homo sapiens]	640	156697	12	12
sh5.0179	OVSAHO-SDHA-KD	31543831	TUBG1	tubulin gamma-1 chain [Homo sapiens]	634	51480	14	10
sh5.0181	OVSAHO-SDHA-KD	24797106	FAF2	FAS-associated factor 2 [Homo sapiens]	631	52933	17	12
sh5.0198	OVSAHO-SDHA-KD	42558250	CAPRIN1	caprin-1 isoform 1 [Homo sapiens]	598	78489	13	11
sh5.0201	OVSAHO-SDHA-KD	117647226	TRMT10C	mitochondrial ribonuclease P protein 1 precursor [Homo sapiens]	597	47602	16	15
sh5.0203	OVSAHO-SDHA-KD	7706751	TUBG2	tubulin gamma-2 chain [Homo sapiens]	592	51402	13	9
sh5.0205	OVSAHO-SDHA-KD	5453954	PPP2R5D	serine/threonine-protein phosphatase 2A 56 kDa regulatory subunit delta isoform isoform 1 [Homo sapiens]	590	70289	14	14
sh5.0206	OVSAHO-SDHA-KD	100816392	FUBP3	far upstream element-binding protein 3 [Homo sapiens]	589	61944	14	13
sh5.0207	OVSAHO-SDHA-KD	38202214	SEC23A	protein transport protein Sec23A [Homo sapiens]	587	87018	11	9
sh5.0210	OVSAHO-SDHA-KD	194097323	ECHS1	enoyl-CoA hydratase, mitochondrial [Homo sapiens]	580	31823	19	11
sh5.0212	OVSAHO-SDHA-KD	30410794	PSME3	proteasome activator complex subunit 3 isoform 1 [Homo sapiens]	572	29602	15	10
sh5.0213	OVSAHO-SDHA-KD	115298682	PRRC2C	protein PRRC2C [Homo sapiens]	567	308989	15	14
sh5.0214	OVSAHO-SDHA-KD	5729794	CELF1	CUGBP Elav-like family member 1 isoform 1 [Homo sapiens]	563	51912	17	11
sh5.0215	OVSAHO-SDHA-KD	11034845	RPRD1B	regulation of nuclear pre-mRNA domain-containing protein 1B [Homo sapiens]	562	36991	12	11
sh5.0216	OVSAHO-SDHA-KD	21264315	EHD4	EH domain-containing protein 4 [Homo sapiens]	560	61365	14	12
sh5.0217	OVSAHO-SDHA-KD	31542319	COPE	coatomer subunit epsilon isoform a [Homo sapiens]	559	34688	12	9
sh5.0219	OVSAHO-SDHA-KD	4507555	TMPO	thymopoietin isoform alpha [Homo sapiens]	553	76016	15	12
sh5.0220	OVSAHO-SDHA-KD	28178832	IDH2	isocitrate dehydrogenase [NADP], mitochondrial precursor [Homo sapiens]	551	51333	15	12
sh5.0226	OVSAHO-SDHA-KD	23397429	EIF3M	eukaryotic translation initiation factor 3 subunit M [Homo sapiens]	546	42932	13	11
sh5.0229	OVSAHO-SDHA-KD	55770844	CTNNA1	catenin alpha-1 [Homo sapiens]	534	100693	9	8
sh5.0231	OVSAHO-SDHA-KD	93277122	RBM4	RNA-binding protein 4 isoform 1 [Homo sapiens]	533	40688	14	12
sh5.0234	OVSAHO-SDHA-KD	50592988	UQCRC2	cytochrome b-c1 complex subunit 2, mitochondrial precursor [Homo sapiens]	531	48584	12	10
sh5.0236	OVSAHO-SDHA-KD	4503503	EIF2B1	translation initiation factor eIF-2B subunit alpha [Homo sapiens]	527	33976	15	11
sh5.0237	OVSAHO-SDHA-KD	55770836	SCCPDH	saccharopine dehydrogenase-like oxidoreductase [Homo sapiens]	525	47464	15	10
sh5.0238	OVSAHO-SDHA-KD	28178821	IDH3B	isocitrate dehydrogenase [NAD] subunit beta, mitochondrial isoform a precursor [Homo sapiens]	521	42442	15	13
sh5.0240	OVSAHO-SDHA-KD	5453998	IPO7	importin-7 [Homo sapiens]	514	120751	11	9
sh5.0241	OVSAHO-SDHA-KD	33469968	MCM7	DNA replication licensing factor MCM7 isoform 1 [Homo sapiens]	514	81884	12	11
sh5.0242	OVSAHO-SDHA-KD	5454064	RBM14	RNA-binding protein 14 isoform 1 [Homo sapiens]	512	69620	13	12
sh5.0250	OVSAHO-SDHA-KD	7706322	RTRAF	UPF0568 protein C14orf166 [Homo sapiens]	498	28165	11	9
sh5.0251	OVSAHO-SDHA-KD	18375630	BAG6	large proline-rich protein BAG6 isoform b [Homo sapiens]	496	119075	10	10
sh5.0253	OVSAHO-SDHA-KD	47604944	SCYL2	SCY1-like protein 2 [Homo sapiens]	493	104327	10	9
sh5.0256	OVSAHO-SDHA-KD	14150100	NTPCR	cancer-related nucleoside-triphosphatase [Homo sapiens]	491	20928	13	8
sh5.0257	OVSAHO-SDHA-KD	164664518	DDX6	probable ATP-dependent RNA helicase DDX6 [Homo sapiens]	490	54781	11	9
sh5.0258	OVSAHO-SDHA-KD	21361361	ILVBL	acetolactate synthase-like protein [Homo sapiens]	490	68452	12	9
sh5.0259	OVSAHO-SDHA-KD	4506127	PRPS1	ribose-phosphate pyrophosphokinase 1 isoform 1 [Homo sapiens]	487	35325	14	10
sh5.0260	OVSAHO-SDHA-KD	109452587	FAM98B	protein FAM98B isoform 1 [Homo sapiens]	484	45918	8	7
sh5.0261	OVSAHO-SDHA-KD	42544123	SF1	splicing factor 1 isoform 3 [Homo sapiens]	484	59902	14	9
sh5.0263	OVSAHO-SDHA-KD	24308400	MCU	calcium uniporter protein, mitochondrial isoform 1 precursor [Homo sapiens]	483	40127	7	7
sh5.0264	OVSAHO-SDHA-KD	57164942	CKAP5	cytoskeleton-associated protein 5 isoform a [Homo sapiens]	482	227062	15	13
sh5.0265	OVSAHO-SDHA-KD	66932909	PUM1	pumilio homolog 1 isoform 1 [Homo sapiens]	482	127291	13	11
sh5.0268	OVSAHO-SDHA-KD	8923040	CDKN2AIP	CDKN2A-interacting protein [Homo sapiens]	472	61544	8	8
sh5.0272	OVSAHO-SDHA-KD	6678271	TARDBP	TAR DNA-binding protein 43 [Homo sapiens]	468	45053	8	8
sh5.0275	OVSAHO-SDHA-KD	15529978	ZNF622	zinc finger protein 622 [Homo sapiens]	465	54808	8	7
sh5.0276	OVSAHO-SDHA-KD	47132589	PKN1	serine/threonine-protein kinase N1 isoform 2 [Homo sapiens]	463	104666	11	11
sh5.0278	OVSAHO-SDHA-KD	27883866	RIC8A	synembryn-A [Homo sapiens]	462	60847	6	6
sh5.0279	OVSAHO-SDHA-KD	4503363	DPM1	dolichol-phosphate mannosyltransferase [Homo sapiens]	461	29673	14	10
sh5.0281	OVSAHO-SDHA-KD	20127408	HADHA	trifunctional enzyme subunit alpha, mitochondrial precursor [Homo sapiens]	459	83688	11	9
sh5.0287	OVSAHO-SDHA-KD	167555110	KIFC1	kinesin-like protein KIFC1 [Homo sapiens]	447	74272	9	9
sh5.0289	OVSAHO-SDHA-KD	78000156	EIF2B4	translation initiation factor eIF-2B subunit delta isoform 3 [Homo sapiens]	445	57935	11	10
con7.001	OVSAHO-SDHA-KD Neg Ctrl	12667788	MYH9	myosin-9 [Homo sapiens]	6123	227646	170	112
con7.002	OVSAHO-SDHA-KD Neg Ctrl	367460087	MYH10	myosin-10 isoform 2 [Homo sapiens]	4212	229827	107	85
con7.003	OVSAHO-SDHA-KD Neg Ctrl	119395750	KRT1	keratin, type II cytoskeletal 1 [Homo sapiens]	2071	66170	56	31
con7.004	OVSAHO-SDHA-KD Neg Ctrl	41327773	DDX46	probable ATP-dependent RNA helicase DDX46 [Homo sapiens]	2045	117803	59	42
con7.005	OVSAHO-SDHA-KD Neg Ctrl	4758012	CLTC	clathrin heavy chain 1 [Homo sapiens]	1926	193260	48	43
con7.006	OVSAHO-SDHA-KD Neg Ctrl	55956788	NCL	nucleolin [Homo sapiens]	1705	76625	51	34
con7.007	OVSAHO-SDHA-KD Neg Ctrl	20149594	HSP90AB1	heat shock protein HSP 90-beta isoform a [Homo sapiens]	1606	83554	44	32
con7.008	OVSAHO-SDHA-KD Neg Ctrl	124494247	MYO1C	unconventional myosin-Ic isoform b [Homo sapiens]	1476	120352	39	29
con7.009	OVSAHO-SDHA-KD Neg Ctrl	167466173	HSPA1B	heat shock 70 kDa protein 1A/1B [Homo sapiens]	1443	70294	44	29
con7.010	OVSAHO-SDHA-KD Neg Ctrl	5729877	HSPA8	heat shock cognate 71 kDa protein isoform 1 [Homo sapiens]	1363	71082	39	26
con7.011	OVSAHO-SDHA-KD Neg Ctrl	29788785	TUBB	tubulin beta chain [Homo sapiens]	1363	50095	44	24
con7.012	OVSAHO-SDHA-KD Neg Ctrl	5174735	TUBB4B	tubulin beta-4B chain [Homo sapiens]	1257	50255	39	23
con7.013	OVSAHO-SDHA-KD Neg Ctrl	116734847	AGL	glycogen debranching enzyme isoform 1 [Homo sapiens]	1251	176819	33	31
con7.014	OVSAHO-SDHA-KD Neg Ctrl	31542947	HSPD1	60 kDa heat shock protein, mitochondrial [Homo sapiens]	1231	61187	25	22
con7.015	OVSAHO-SDHA-KD Neg Ctrl	17298690	PUF60	poly(U)-binding-splicing factor PUF60 isoform b [Homo sapiens]	1211	58306	36	22
con7.016	OVSAHO-SDHA-KD Neg Ctrl	54112117	SF3B1	splicing factor 3B subunit 1 isoform 1 [Homo sapiens]	1208	146479	32	27
con7.017	OVSAHO-SDHA-KD Neg Ctrl	153792590	HSP90AA1	heat shock protein HSP 90-alpha isoform 1 [Homo sapiens]	1199	98670	34	26
con7.018	OVSAHO-SDHA-KD Neg Ctrl	16507237	HSPA5	78 kDa glucose-regulated protein precursor [Homo sapiens]	1169	72402	26	21
con7.019	OVSAHO-SDHA-KD Neg Ctrl	4506649	RPL3	60S ribosomal protein L3 isoform a [Homo sapiens]	1125	46365	38	21
con7.020	OVSAHO-SDHA-KD Neg Ctrl	4501885	ACTB	actin, cytoplasmic 1 [Homo sapiens]	1114	42052	55	22
con7.021	OVSAHO-SDHA-KD Neg Ctrl	23065552	GSTM3	glutathione S-transferase Mu 3 [Homo sapiens]	1105	26998	67	20
con7.022	OVSAHO-SDHA-KD Neg Ctrl	16579885	RPL4	60S ribosomal protein L4 [Homo sapiens]	1096	47953	39	25
con7.023	OVSAHO-SDHA-KD Neg Ctrl	57013276	TUBA1B	tubulin alpha-1B chain [Homo sapiens]	1088	50804	35	20
con7.024	OVSAHO-SDHA-KD Neg Ctrl	33286418	PKM	pyruvate kinase isozymes M1/M2 isoform a [Homo sapiens]	1079	58470	24	20
con7.025	OVSAHO-SDHA-KD Neg Ctrl	4503571	ENO1	alpha-enolase isoform 1 [Homo sapiens]	1059	47481	23	16
con7.026	OVSAHO-SDHA-KD Neg Ctrl	23510338	UBA1	ubiquitin-like modifier-activating enzyme 1 [Homo sapiens]	1055	118858	23	20
con7.027	OVSAHO-SDHA-KD Neg Ctrl	4507729	TUBB2A	tubulin beta-2A chain [Homo sapiens]	1050	50274	34	19
con7.028	OVSAHO-SDHA-KD Neg Ctrl	4504175	GSTM2	glutathione S-transferase Mu 2 isoform 1 [Homo sapiens]	1043	25899	34	20
con7.029	OVSAHO-SDHA-KD Neg Ctrl	17986283	TUBA1A	tubulin alpha-1A chain isoform 1 [Homo sapiens]	1026	50788	30	19
con7.030	OVSAHO-SDHA-KD Neg Ctrl	4757926	RBM39	RNA-binding protein 39 isoform b [Homo sapiens]	1019	58905	39	20
con7.031	OVSAHO-SDHA-KD Neg Ctrl	14389309	TUBA1C	tubulin alpha-1C chain [Homo sapiens]	993	50548	33	19
con7.032	OVSAHO-SDHA-KD Neg Ctrl	21071032	DDX41	probable ATP-dependent RNA helicase DDX41 [Homo sapiens]	985	70477	26	23
con7.033	OVSAHO-SDHA-KD Neg Ctrl	14141152	HNRNPM	heterogeneous nuclear ribonucleoprotein M isoform a [Homo sapiens]	985	77749	21	21
con7.034	OVSAHO-SDHA-KD Neg Ctrl	100913206	DHX9	ATP-dependent RNA helicase A [Homo sapiens]	970	142181	24	21
con7.035	OVSAHO-SDHA-KD Neg Ctrl	21361322	TUBB4A	tubulin beta-4A chain [Homo sapiens]	960	50010	32	18
con7.036	OVSAHO-SDHA-KD Neg Ctrl	92859701	MYO6	unconventional myosin-VI [Homo sapiens]	954	149989	25	21
con7.037	OVSAHO-SDHA-KD Neg Ctrl	24430192	KRT16	keratin, type I cytoskeletal 16 [Homo sapiens]	943	51578	23	20
con7.038	OVSAHO-SDHA-KD Neg Ctrl	4503483	EEF2	elongation factor 2 [Homo sapiens]	928	96246	25	22
con7.039	OVSAHO-SDHA-KD Neg Ctrl	4504183	GSTP1	glutathione S-transferase P [Homo sapiens]	914	23569	44	14
con7.040	OVSAHO-SDHA-KD Neg Ctrl	116812577	LUC7L2	putative RNA-binding protein Luc7-like 2 isoform 1 [Homo sapiens]	897	46942	39	17
con7.041	OVSAHO-SDHA-KD Neg Ctrl	4506667	RPLP0	60S acidic ribosomal protein P0 [Homo sapiens]	879	34423	33	16
con7.042	OVSAHO-SDHA-KD Neg Ctrl	92091583	MYH11	myosin-11 isoform SM2B [Homo sapiens]	877	225045	23	17
con7.043	OVSAHO-SDHA-KD Neg Ctrl	17921993	TUBA3C	tubulin alpha-3C/D chain [Homo sapiens]	875	50612	24	16
con7.044	OVSAHO-SDHA-KD Neg Ctrl	156564363	TUBA3D	tubulin alpha-3C/D chain [Homo sapiens]	875	50612	24	16
con7.045	OVSAHO-SDHA-KD Neg Ctrl	4757810	ATP5F1A	ATP synthase subunit alpha, mitochondrial isoform a precursor [Homo sapiens]	861	59828	20	16
con7.046	OVSAHO-SDHA-KD Neg Ctrl	4506725	RPS4X	40S ribosomal protein S4, X isoform X isoform [Homo sapiens]	859	29807	26	17
con7.047	OVSAHO-SDHA-KD Neg Ctrl	17921989	TUBA4A	tubulin alpha-4A chain isoform 1 [Homo sapiens]	856	50634	28	17
con7.048	OVSAHO-SDHA-KD Neg Ctrl	157694492	MYBBP1A	myb-binding protein 1A isoform 2 [Homo sapiens]	845	149731	21	21
con7.049	OVSAHO-SDHA-KD Neg Ctrl	54112121	SF3B3	splicing factor 3B subunit 3 [Homo sapiens]	839	136575	22	19
con7.050	OVSAHO-SDHA-KD Neg Ctrl	347446676	FMC1-LUC7L2	C7orf55-LUC7L2 protein [Homo sapiens]	833	54761	37	16
con7.051	OVSAHO-SDHA-KD Neg Ctrl	46367787	PABPC1	polyadenylate-binding protein 1 [Homo sapiens]	819	70854	19	17
con7.052	OVSAHO-SDHA-KD Neg Ctrl	14141161	HNRNPU	heterogeneous nuclear ribonucleoprotein U isoform b [Homo sapiens]	798	89665	18	15
con7.053	OVSAHO-SDHA-KD Neg Ctrl	20070125	P4HB	protein disulfide-isomerase precursor [Homo sapiens]	797	57480	19	18
con7.054	OVSAHO-SDHA-KD Neg Ctrl	16753227	RPL6	60S ribosomal protein L6 [Homo sapiens]	797	32765	26	17
con7.055	OVSAHO-SDHA-KD Neg Ctrl	4506661	RPL7A	60S ribosomal protein L7a [Homo sapiens]	787	30148	28	17
con7.056	OVSAHO-SDHA-KD Neg Ctrl	4507677	HSP90B1	endoplasmin precursor [Homo sapiens]	784	92696	17	15
con7.057	OVSAHO-SDHA-KD Neg Ctrl	24234688	HSPA9	stress-70 protein, mitochondrial precursor [Homo sapiens]	774	73920	21	15
con7.058	OVSAHO-SDHA-KD Neg Ctrl	15149476	RARS1	arginine--tRNA ligase, cytoplasmic [Homo sapiens]	763	76129	19	18
con7.059	OVSAHO-SDHA-KD Neg Ctrl	15431301	RPL7	60S ribosomal protein L7 [Homo sapiens]	762	29264	27	18
con7.060	OVSAHO-SDHA-KD Neg Ctrl	32189394	ATP5F1B	ATP synthase subunit beta, mitochondrial precursor [Homo sapiens]	758	56525	17	14
con7.061	OVSAHO-SDHA-KD Neg Ctrl	4758638	PRDX6	peroxiredoxin-6 [Homo sapiens]	757	25133	23	16
con7.062	OVSAHO-SDHA-KD Neg Ctrl	4506723	RPS3A	40S ribosomal protein S3a isoform 1 [Homo sapiens]	751	30154	27	16
con7.063	OVSAHO-SDHA-KD Neg Ctrl	4503471	EEF1A1	elongation factor 1-alpha 1 [Homo sapiens]	732	50451	32	17
con7.064	OVSAHO-SDHA-KD Neg Ctrl	4757756	ANXA2	annexin A2 isoform 2 [Homo sapiens]	724	38808	18	16
con7.065	OVSAHO-SDHA-KD Neg Ctrl	9951915	AHCY	adenosylhomocysteinase isoform 1 [Homo sapiens]	721	48255	16	14
con7.066	OVSAHO-SDHA-KD Neg Ctrl	50592996	TUBB3	tubulin beta-3 chain isoform 1 [Homo sapiens]	716	50856	25	12
con7.067	OVSAHO-SDHA-KD Neg Ctrl	124256496	HSPA1L	heat shock 70 kDa protein 1-like [Homo sapiens]	715	70730	23	14
con7.068	OVSAHO-SDHA-KD Neg Ctrl	4503529	EIF4A1	eukaryotic initiation factor 4A-I isoform 1 [Homo sapiens]	708	46353	16	14
con7.069	OVSAHO-SDHA-KD Neg Ctrl	4504715	PABPC4	polyadenylate-binding protein 4 isoform 2 [Homo sapiens]	702	71080	15	13
con7.070	OVSAHO-SDHA-KD Neg Ctrl	12025678	ACTN4	alpha-actinin-4 [Homo sapiens]	686	105245	13	13
con7.071	OVSAHO-SDHA-KD Neg Ctrl	23065544	GSTM1	glutathione S-transferase Mu 1 isoform 1 [Homo sapiens]	686	25923	22	15
con7.072	OVSAHO-SDHA-KD Neg Ctrl	4507953	YWHAZ	14-3-3 protein zeta/delta [Homo sapiens]	676	27899	18	12
con7.073	OVSAHO-SDHA-KD Neg Ctrl	48255889	PRKCSH	glucosidase 2 subunit beta isoform 1 precursor [Homo sapiens]	667	60357	17	14
con7.074	OVSAHO-SDHA-KD Neg Ctrl	24234750	ILF3	interleukin enhancer-binding factor 3 isoform a [Homo sapiens]	655	95678	18	15
con7.075	OVSAHO-SDHA-KD Neg Ctrl	21735621	MDH2	malate dehydrogenase, mitochondrial precursor [Homo sapiens]	655	35937	14	14
con7.076	OVSAHO-SDHA-KD Neg Ctrl	34098946	YBX1	nuclease-sensitive element-binding protein 1 [Homo sapiens]	653	35903	13	9
con7.077	OVSAHO-SDHA-KD Neg Ctrl	9507215	TUBA8	tubulin alpha-8 chain isoform 1 [Homo sapiens]	650	50746	20	12
con7.078	OVSAHO-SDHA-KD Neg Ctrl	77404397	SND1	staphylococcal nuclease domain-containing protein 1 [Homo sapiens]	648	102618	16	14
con7.079	OVSAHO-SDHA-KD Neg Ctrl	7669492	GAPDH	glyceraldehyde-3-phosphate dehydrogenase isoform 1 [Homo sapiens]	645	36201	20	14
con7.080	OVSAHO-SDHA-KD Neg Ctrl	40217847	SNRNP200	U5 small nuclear ribonucleoprotein 200 kDa helicase [Homo sapiens]	641	246006	17	17
con7.081	OVSAHO-SDHA-KD Neg Ctrl	4758304	PDIA4	protein disulfide-isomerase A4 precursor [Homo sapiens]	639	73229	15	15
con7.082	OVSAHO-SDHA-KD Neg Ctrl	122937227	U2SURP	U2 snRNP-associated SURP motif-containing protein [Homo sapiens]	630	118675	15	15
con7.083	OVSAHO-SDHA-KD Neg Ctrl	4505591	PRDX1	peroxiredoxin-1 [Homo sapiens]	627	22324	22	15
con7.084	OVSAHO-SDHA-KD Neg Ctrl	15055539	RPS2	40S ribosomal protein S2 [Homo sapiens]	627	31590	20	15
con7.085	OVSAHO-SDHA-KD Neg Ctrl	4506663	RPL8	60S ribosomal protein L8 [Homo sapiens]	625	28235	20	13
con7.086	OVSAHO-SDHA-KD Neg Ctrl	55741709	RBM25	RNA-binding protein 25 [Homo sapiens]	614	100467	18	14
con7.087	OVSAHO-SDHA-KD Neg Ctrl	19923485	LUC7L3	luc7-like protein 3 [Homo sapiens]	602	51834	14	11
con7.088	OVSAHO-SDHA-KD Neg Ctrl	11225260	TOP1	DNA topoisomerase 1 [Homo sapiens]	600	91125	17	16
con7.089	OVSAHO-SDHA-KD Neg Ctrl	4506743	RPS8	40S ribosomal protein S8 [Homo sapiens]	597	24475	16	10
con7.090	OVSAHO-SDHA-KD Neg Ctrl	4504179	GSTM4	glutathione S-transferase Mu 4 isoform 1 [Homo sapiens]	594	25773	18	11
con7.091	OVSAHO-SDHA-KD Neg Ctrl	4501881	ACTA1	actin, alpha skeletal muscle [Homo sapiens]	587	42366	39	14
con7.092	OVSAHO-SDHA-KD Neg Ctrl	14141193	RPS9	40S ribosomal protein S9 [Homo sapiens]	587	22635	19	15
con7.093	OVSAHO-SDHA-KD Neg Ctrl	41872631	FASN	fatty acid synthase [Homo sapiens]	580	275877	14	13
con7.094	OVSAHO-SDHA-KD Neg Ctrl	55953087	GTPBP4	nucleolar GTP-binding protein 1 [Homo sapiens]	579	74317	13	13
con7.095	OVSAHO-SDHA-KD Neg Ctrl	17158044	RPS6	40S ribosomal protein S6 [Homo sapiens]	577	28834	14	10
con7.096	OVSAHO-SDHA-KD Neg Ctrl	16332360	CDK11B	cyclin-dependent kinase 11B isoform 3 [Homo sapiens]	571	59407	17	15
con7.097	OVSAHO-SDHA-KD Neg Ctrl	24119203	TPM3	tropomyosin alpha-3 chain isoform 2 [Homo sapiens]	570	29243	16	12
con7.098	OVSAHO-SDHA-KD Neg Ctrl	148763345	CDK11A	cyclin-dependent kinase 11A isoform 4 [Homo sapiens]	567	90218	17	15
con7.099	OVSAHO-SDHA-KD Neg Ctrl	24234747	ILF2	interleukin enhancer-binding factor 2 isoform 1 [Homo sapiens]	567	43263	14	10
con7.100	OVSAHO-SDHA-KD Neg Ctrl	4505763	PGK1	phosphoglycerate kinase 1 [Homo sapiens]	564	44985	19	14
sh9.0009	OVCAR3	31621305	LRPPRC	leucine-rich PPR motif-containing protein, mitochondrial precursor [Homo sapiens]	2283	159003	48	41
sh9.0013	OVCAR3	302699237	EIF4G1	eukaryotic translation initiation factor 4 gamma 1 isoform 1 [Homo sapiens]	2007	176222	61	44
sh9.0018	OVCAR3	29788768	TUBB2B	tubulin beta-2B chain [Homo sapiens]	1845	50377	116	26
sh9.0022	OVCAR3	22027538	PDCD6IP	programmed cell death 6-interacting protein isoform 1 [Homo sapiens]	1756	96590	43	33
sh9.0024	OVCAR3	289577080	EIF4G2	eukaryotic translation initiation factor 4 gamma 2 isoform 1 [Homo sapiens]	1749	102810	53	39
sh9.0025	OVCAR3	30240932	EHD1	EH domain-containing protein 1 [Homo sapiens]	1685	60646	51	32
sh9.0026	OVCAR3	312032471	PPFIBP1	liprin-beta-1 isoform 3 [Homo sapiens]	1673	97303	44	34
sh9.0038	OVCAR3	13654237	PRKDC	DNA-dependent protein kinase catalytic subunit isoform 1 [Homo sapiens]	1488	473749	34	32
sh9.0044	OVCAR3	54607053	GCN1	translational activator GCN1 [Homo sapiens]	1416	294919	31	25
sh9.0049	OVCAR3	222136639	MTHFD1	C-1-tetrahydrofolate synthase, cytoplasmic [Homo sapiens]	1341	102152	31	26
sh9.0051	OVCAR3	4826686	DDX1	ATP-dependent RNA helicase DDX1 [Homo sapiens]	1334	83349	33	25
sh9.0053	OVCAR3	21264315	EHD4	EH domain-containing protein 4 [Homo sapiens]	1300	61365	30	25
sh9.0055	OVCAR3	4507943	XPO1	exportin-1 [Homo sapiens]	1292	124447	34	25
sh9.0060	OVCAR3	24307939	CCT5	T-complex protein 1 subunit epsilon [Homo sapiens]	1252	60089	44	24
sh9.0061	OVCAR3	5453607	CCT7	T-complex protein 1 subunit eta isoform a [Homo sapiens]	1248	59842	29	22
sh9.0064	OVCAR3	146231938	CTNND1	catenin delta-1 isoform 1A [Homo sapiens]	1224	104662	30	25
sh9.0065	OVCAR3	105990514	FLNB	filamin-B isoform 2 [Homo sapiens]	1166	280157	29	28
sh9.0069	OVCAR3	7657015	RTCB	tRNA-splicing ligase RtcB homolog [Homo sapiens]	1052	55688	26	21
sh9.0072	OVCAR3	7705855	HSD17B12	estradiol 17-beta-dehydrogenase 12 [Homo sapiens]	1019	34416	28	17
sh9.0073	OVCAR3	41322908	PLEC	plectin isoform 1e [Homo sapiens]	1015	515332	25	25
sh9.0074	OVCAR3	7657056	EHD3	EH domain-containing protein 3 [Homo sapiens]	1013	60906	32	21
sh9.0077	OVCAR3	6005830	PKP3	plakophilin-3 [Homo sapiens]	996	87485	20	18
sh9.0079	OVCAR3	224831243	OPA1	dynamin-like 120 kDa protein, mitochondrial isoform 1 [Homo sapiens]	989	112131	20	17
sh9.0086	OVCAR3	4507215	SRP54	signal recognition particle 54 kDa protein isoform 1 [Homo sapiens]	914	55953	21	17
sh9.0088	OVCAR3	16950633	ASS1	argininosuccinate synthase [Homo sapiens]	903	46786	26	18
sh9.0092	OVCAR3	19923345	RBM12	RNA-binding protein 12 [Homo sapiens]	894	97561	25	18
sh9.0094	OVCAR3	100816392	FUBP3	far upstream element-binding protein 3 [Homo sapiens]	886	61944	21	18
sh9.0100	OVCAR3	188497758	UBAP2L	ubiquitin-associated protein 2-like isoform a [Homo sapiens]	852	114579	22	15
sh9.0101	OVCAR3	21361794	CAND1	cullin-associated NEDD8-dissociated protein 1 [Homo sapiens]	851	137999	24	19
sh9.0103	OVCAR3	33469968	MCM7	DNA replication licensing factor MCM7 isoform 1 [Homo sapiens]	845	81884	20	17
sh9.0107	OVCAR3	61744477	SLC3A2	4F2 cell-surface antigen heavy chain isoform b [Homo sapiens]	836	68230	19	17
sh9.0109	OVCAR3	117647226	TRMT10C	mitochondrial ribonuclease P protein 1 precursor [Homo sapiens]	824	47602	22	18
sh9.0113	OVCAR3	4885409	HDLBP	vigilin isoform a [Homo sapiens]	798	141979	16	15
sh9.0115	OVCAR3	62460637	IPO4	importin-4 [Homo sapiens]	793	120179	18	14
sh9.0116	OVCAR3	24432106	CCAR2	DBIRD complex subunit KIAA1967 [Homo sapiens]	792	103465	18	17
sh9.0119	OVCAR3	55770844	CTNNA1	catenin alpha-1 [Homo sapiens]	776	100693	16	14
sh9.0120	OVCAR3	27262645	ATXN2L	ataxin-2-like protein isoform B [Homo sapiens]	775	112136	16	15
sh9.0125	OVCAR3	57863257	TCP1	T-complex protein 1 subunit alpha isoform a [Homo sapiens]	769	60819	18	13
sh9.0127	OVCAR3	21626466	MATR3	matrin-3 isoform a [Homo sapiens]	763	95078	21	17
sh9.0131	OVCAR3	24497620	SRP68	signal recognition particle subunit SRP68 isoform 1 [Homo sapiens]	752	71199	14	13
sh9.0135	OVCAR3	4502111	ANXA7	annexin A7 isoform 1 [Homo sapiens]	738	50569	18	15
sh9.0136	OVCAR3	7706322	RTRAF	UPF0568 protein C14orf166 [Homo sapiens]	724	28165	17	14
sh9.0137	OVCAR3	283436222	ATAD3A	ATPase family AAA domain-containing protein 3A isoform 2 [Homo sapiens]	719	66291	17	16
sh9.0141	OVCAR3	58331218	SRRT	serrate RNA effector molecule homolog isoform a [Homo sapiens]	709	101060	18	17
sh9.0148	OVCAR3	35493916	RPN2	dolichyl-diphosphooligosaccharide--protein glycosyltransferase subunit 2 isoform 1 precursor [Homo sapiens]	684	69355	14	12
sh9.0149	OVCAR3	14043022	MARS1	methionine--tRNA ligase, cytoplasmic [Homo sapiens]	678	102249	16	15
sh9.0153	OVCAR3	5454064	RBM14	RNA-binding protein 14 isoform 1 [Homo sapiens]	661	69620	14	12
sh9.0154	OVCAR3	56790297	ESRP1	epithelial splicing regulatory protein 1 isoform 1 [Homo sapiens]	660	76449	14	12
sh9.0160	OVCAR3	4507555	TMPO	thymopoietin isoform alpha [Homo sapiens]	649	76016	14	13
sh9.0161	OVCAR3	38202214	SEC23A	protein transport protein Sec23A [Homo sapiens]	647	87018	10	9
sh9.0165	OVCAR3	4557235	ACADVL	very long-chain specific acyl-CoA dehydrogenase, mitochondrial isoform 1 precursor [Homo sapiens]	637	70745	10	10
sh9.0167	OVCAR3	4501993	AGPS	alkyldihydroxyacetonephosphate synthase, peroxisomal precursor [Homo sapiens]	633	73664	13	11
sh9.0170	OVCAR3	6678271	TARDBP	TAR DNA-binding protein 43 [Homo sapiens]	629	45053	9	9
sh9.0171	OVCAR3	42544123	SF1	splicing factor 1 isoform 3 [Homo sapiens]	628	59902	18	11
sh9.0173	OVCAR3	14670350	GTF2I	general transcription factor II-I isoform 1 [Homo sapiens]	621	112859	16	14
sh9.0174	OVCAR3	14150100	NTPCR	cancer-related nucleoside-triphosphatase [Homo sapiens]	621	20928	16	10
sh9.0177	OVCAR3	4506411	RANGAP1	ran GTPase-activating protein 1 [Homo sapiens]	615	63958	11	11
sh9.0181	OVCAR3	5031977	NAMPT	nicotinamide phosphoribosyltransferase precursor [Homo sapiens]	610	55772	20	13
sh9.0182	OVCAR3	193211616	NIPSNAP1	protein NipSnap homolog 1 isoform 1 [Homo sapiens]	607	33460	17	12
sh9.0184	OVCAR3	148491070	CTPS1	CTP synthase 1 [Homo sapiens]	605	67332	13	11
sh9.0185	OVCAR3	11034845	RPRD1B	regulation of nuclear pre-mRNA domain-containing protein 1B [Homo sapiens]	604	36991	14	11
sh9.0186	OVCAR3	4557361	BID	BH3-interacting domain death agonist isoform 2 [Homo sapiens]	594	22152	18	10
sh9.0187	OVCAR3	7242140	CLPX	ATP-dependent Clp protease ATP-binding subunit clpX-like, mitochondrial precursor [Homo sapiens]	588	69922	14	13
sh9.0191	OVCAR3	21361497	ACAD9	acyl-CoA dehydrogenase family member 9, mitochondrial [Homo sapiens]	574	69344	10	10
sh9.0192	OVCAR3	14591924	SEC23B	protein transport protein Sec23B isoform 1 [Homo sapiens]	570	87393	15	12
sh9.0194	OVCAR3	284795266	SRPRB	signal recognition particle receptor subunit beta [Homo sapiens]	566	29912	12	9
sh9.0196	OVCAR3	7661744	BZW2	basic leucine zipper and W2 domain-containing protein 2 [Homo sapiens]	564	48360	15	12
sh9.0197	OVCAR3	42734438	CYRIB	protein FAM49B [Homo sapiens]	561	37010	9	9
sh9.0201	OVCAR3	14043024	BAG3	BAG family molecular chaperone regulator 3 [Homo sapiens]	549	61728	15	12
sh9.0202	OVCAR3	25777602	PSMD2	26S proteasome non-ATPase regulatory subunit 2 isoform 1 [Homo sapiens]	547	100877	12	11
sh9.0203	OVCAR3	209862881	CPSF7	cleavage and polyadenylation specificity factor subunit 7 isoform 2 [Homo sapiens]	545	52189	12	11
sh9.0205	OVCAR3	5802966	DSTN	destrin isoform a [Homo sapiens]	544	18950	16	10
sh9.0206	OVCAR3	221136939	PRPF31	U4/U6 small nuclear ribonucleoprotein Prp31 [Homo sapiens]	544	55649	11	11
sh9.0209	OVCAR3	300192933	AFG3L2	AFG3-like protein 2 [Homo sapiens]	536	88984	15	14
sh9.0210	OVCAR3	5729794	CELF1	CUGBP Elav-like family member 1 isoform 1 [Homo sapiens]	536	51912	13	11
sh9.0213	OVCAR3	52632383	HNRNPL	heterogeneous nuclear ribonucleoprotein L isoform a [Homo sapiens]	532	64720	18	12
sh9.0214	OVCAR3	333470717	BZW1	basic leucine zipper and W2 domain-containing protein 1 isoform 1 [Homo sapiens]	531	48184	15	13
sh9.0216	OVCAR3	21361144	PSMC3	26S protease regulatory subunit 6A [Homo sapiens]	530	49458	11	11
sh9.0217	OVCAR3	21361356	TOMM34	mitochondrial import receptor subunit TOM34 [Homo sapiens]	526	34937	10	8
sh9.0219	OVCAR3	11321607	TRIP13	pachytene checkpoint protein 2 homolog isoform 1 [Homo sapiens]	524	48863	12	12
sh9.0220	OVCAR3	8923040	CDKN2AIP	CDKN2A-interacting protein [Homo sapiens]	523	61544	8	8
sh9.0222	OVCAR3	4503523	EIF3D	eukaryotic translation initiation factor 3 subunit D [Homo sapiens]	521	64560	14	11
sh9.0223	OVCAR3	109452587	FAM98B	protein FAM98B isoform 1 [Homo sapiens]	521	45918	11	9
sh9.0225	OVCAR3	47604944	SCYL2	SCY1-like protein 2 [Homo sapiens]	517	104327	10	9
sh9.0226	OVCAR3	6005824	SEC23IP	SEC23-interacting protein [Homo sapiens]	514	111691	13	13
sh9.0231	OVCAR3	50592988	UQCRC2	cytochrome b-c1 complex subunit 2, mitochondrial precursor [Homo sapiens]	506	48584	13	10
sh9.0236	OVCAR3	45827806	ATL3	atlastin-3 [Homo sapiens]	496	60960	12	9
sh9.0237	OVCAR3	16753207	UBQLN2	ubiquilin-2 [Homo sapiens]	494	65655	11	7
sh9.0238	OVCAR3	42476299	GIGYF2	PERQ amino acid-rich with GYF domain-containing protein 2 isoform b [Homo sapiens]	490	150320	12	10
sh9.0240	OVCAR3	4758340	FARSA	phenylalanine--tRNA ligase alpha subunit [Homo sapiens]	487	57585	12	11
sh9.0241	OVCAR3	4757880	BUB3	mitotic checkpoint protein BUB3 isoform a [Homo sapiens]	485	37587	13	10
sh9.0243	OVCAR3	21618347	MAP2K3	dual specificity mitogen-activated protein kinase kinase 3 isoform A [Homo sapiens]	479	36434	11	10
sh9.0245	OVCAR3	4503729	FKBP4	peptidyl-prolyl cis-trans isomerase FKBP4 [Homo sapiens]	472	52057	10	9
sh9.0246	OVCAR3	4502201	ARF1	ADP-ribosylation factor 1 [Homo sapiens]	471	20741	9	8
sh9.0249	OVCAR3	95113651	GLRX3	glutaredoxin-3 [Homo sapiens]	468	37693	13	10
sh9.0251	OVCAR3	347446676	FMC1-LUC7L2	C7orf55-LUC7L2 protein [Homo sapiens]	467	54761	9	8
sh9.0253	OVCAR3	38373669	SEC24C	protein transport protein Sec24C [Homo sapiens]	466	119789	10	10
sh9.0258	OVCAR3	148612853	ABCF3	ATP-binding cassette sub-family F member 3 [Homo sapiens]	460	80094	8	7
sh9.0259	OVCAR3	32698730	NUFIP2	nuclear fragile X mental retardation-interacting protein 2 [Homo sapiens]	457	76132	8	8
sh9.0261	OVCAR3	4503057	CRYAB	alpha-crystallin B chain [Homo sapiens]	454	20146	12	9
con10.001	OVCAR3 Neg Ctrl	12667788	MYH9	myosin-9 [Homo sapiens]	6927	227646	272	125
con10.002	OVCAR3 Neg Ctrl	365192532	MYH10	myosin-10 isoform 1 [Homo sapiens]	3183	233354	83	63
con10.003	OVCAR3 Neg Ctrl	55956788	NCL	nucleolin [Homo sapiens]	2046	76625	109	38
con10.004	OVCAR3 Neg Ctrl	119395750	KRT1	keratin, type II cytoskeletal 1 [Homo sapiens]	1978	66170	51	30
con10.005	OVCAR3 Neg Ctrl	124494247	MYO1C	unconventional myosin-Ic isoform b [Homo sapiens]	1967	120352	53	38
con10.006	OVCAR3 Neg Ctrl	100913206	DHX9	ATP-dependent RNA helicase A [Homo sapiens]	1437	142181	36	28
con10.007	OVCAR3 Neg Ctrl	16579885	RPL4	60S ribosomal protein L4 [Homo sapiens]	1433	47953	78	29
con10.008	OVCAR3 Neg Ctrl	44889481	MYO1B	unconventional myosin-Ib isoform 2 [Homo sapiens]	1380	125898	31	28
con10.009	OVCAR3 Neg Ctrl	153792590	HSP90AA1	heat shock protein HSP 90-alpha isoform 1 [Homo sapiens]	1356	98670	36	28
con10.010	OVCAR3 Neg Ctrl	4506649	RPL3	60S ribosomal protein L3 isoform a [Homo sapiens]	1330	46365	66	25
con10.011	OVCAR3 Neg Ctrl	20149594	HSP90AB1	heat shock protein HSP 90-beta isoform a [Homo sapiens]	1274	83554	30	25
con10.012	OVCAR3 Neg Ctrl	29788785	TUBB	tubulin beta chain [Homo sapiens]	1264	50095	47	22
con10.013	OVCAR3 Neg Ctrl	4757756	ANXA2	annexin A2 isoform 2 [Homo sapiens]	1183	38808	37	25
con10.014	OVCAR3 Neg Ctrl	5729877	HSPA8	heat shock cognate 71 kDa protein isoform 1 [Homo sapiens]	1180	71082	33	23
con10.015	OVCAR3 Neg Ctrl	16507237	HSPA5	78 kDa glucose-regulated protein precursor [Homo sapiens]	1152	72402	33	22
con10.016	OVCAR3 Neg Ctrl	4504919	KRT8	keratin, type II cytoskeletal 8 isoform 2 [Homo sapiens]	1151	53671	30	25
con10.017	OVCAR3 Neg Ctrl	5174735	TUBB4B	tubulin beta-4B chain [Homo sapiens]	1149	50255	43	21
con10.018	OVCAR3 Neg Ctrl	4501887	ACTG1	actin, cytoplasmic 2 [Homo sapiens]	1141	42108	69	22
con10.019	OVCAR3 Neg Ctrl	4503571	ENO1	alpha-enolase isoform 1 [Homo sapiens]	1135	47481	33	21
con10.020	OVCAR3 Neg Ctrl	17298690	PUF60	poly(U)-binding-splicing factor PUF60 isoform b [Homo sapiens]	1117	58306	33	20
con10.021	OVCAR3 Neg Ctrl	14141152	HNRNPM	heterogeneous nuclear ribonucleoprotein M isoform a [Homo sapiens]	1103	77749	30	24
con10.022	OVCAR3 Neg Ctrl	4501885	ACTB	actin, cytoplasmic 1 [Homo sapiens]	1101	42052	68	21
con10.023	OVCAR3 Neg Ctrl	33286418	PKM	pyruvate kinase isozymes M1/M2 isoform a [Homo sapiens]	1087	58470	35	21
con10.024	OVCAR3 Neg Ctrl	4506667	RPLP0	60S acidic ribosomal protein P0 [Homo sapiens]	1058	34423	86	17
con10.025	OVCAR3 Neg Ctrl	31542947	HSPD1	60 kDa heat shock protein, mitochondrial [Homo sapiens]	1057	61187	25	20
con10.026	OVCAR3 Neg Ctrl	4506725	RPS4X	40S ribosomal protein S4, X isoform X isoform [Homo sapiens]	1020	29807	38	19
con10.027	OVCAR3 Neg Ctrl	4506723	RPS3A	40S ribosomal protein S3a isoform 1 [Homo sapiens]	1003	30154	39	19
con10.028	OVCAR3 Neg Ctrl	4507729	TUBB2A	tubulin beta-2A chain [Homo sapiens]	992	50274	37	18
con10.029	OVCAR3 Neg Ctrl	11225260	TOP1	DNA topoisomerase 1 [Homo sapiens]	988	91125	35	25
con10.030	OVCAR3 Neg Ctrl	122937345	MYO5B	unconventional myosin-Vb [Homo sapiens]	958	215135	22	22
con10.031	OVCAR3 Neg Ctrl	4506661	RPL7A	60S ribosomal protein L7a [Homo sapiens]	942	30148	36	18
con10.032	OVCAR3 Neg Ctrl	50659095	DDX21	nucleolar RNA helicase 2 isoform 1 [Homo sapiens]	917	87804	26	24
con10.033	OVCAR3 Neg Ctrl	12025678	ACTN4	alpha-actinin-4 [Homo sapiens]	913	105245	20	19
con10.034	OVCAR3 Neg Ctrl	92091583	MYH11	myosin-11 isoform SM2B [Homo sapiens]	905	225045	30	17
con10.035	OVCAR3 Neg Ctrl	50592996	TUBB3	tubulin beta-3 chain isoform 1 [Homo sapiens]	891	50856	25	15
con10.036	OVCAR3 Neg Ctrl	16753227	RPL6	60S ribosomal protein L6 [Homo sapiens]	877	32765	46	18
con10.037	OVCAR3 Neg Ctrl	30795212	IGF2BP3	insulin-like growth factor 2 mRNA-binding protein 3 [Homo sapiens]	871	64008	23	14
con10.038	OVCAR3 Neg Ctrl	116063573	FLNA	filamin-A isoform 1 [Homo sapiens]	870	282581	20	19
con10.039	OVCAR3 Neg Ctrl	21361322	TUBB4A	tubulin beta-4A chain [Homo sapiens]	856	50010	33	16
con10.040	OVCAR3 Neg Ctrl	24430192	KRT16	keratin, type I cytoskeletal 16 [Homo sapiens]	837	51578	20	17
con10.041	OVCAR3 Neg Ctrl	15431301	RPL7	60S ribosomal protein L7 [Homo sapiens]	822	29264	46	18
con10.042	OVCAR3 Neg Ctrl	24234699	KRT19	keratin, type I cytoskeletal 19 [Homo sapiens]	805	44079	21	19
con10.043	OVCAR3 Neg Ctrl	4503483	EEF2	elongation factor 2 [Homo sapiens]	802	96246	19	19
con10.044	OVCAR3 Neg Ctrl	4504183	GSTP1	glutathione S-transferase P [Homo sapiens]	785	23569	34	12
con10.045	OVCAR3 Neg Ctrl	41872631	FASN	fatty acid synthase [Homo sapiens]	783	275877	17	17
con10.046	OVCAR3 Neg Ctrl	17158044	RPS6	40S ribosomal protein S6 [Homo sapiens]	783	28834	28	14
con10.047	OVCAR3 Neg Ctrl	4506663	RPL8	60S ribosomal protein L8 [Homo sapiens]	779	28235	23	15
con10.048	OVCAR3 Neg Ctrl	7669492	GAPDH	glyceraldehyde-3-phosphate dehydrogenase isoform 1 [Homo sapiens]	776	36201	27	16
con10.049	OVCAR3 Neg Ctrl	4504445	HNRNPA1	heterogeneous nuclear ribonucleoprotein A1 isoform a [Homo sapiens]	776	34289	28	15
con10.050	OVCAR3 Neg Ctrl	41327773	DDX46	probable ATP-dependent RNA helicase DDX46 [Homo sapiens]	759	117803	20	19
con10.051	OVCAR3 Neg Ctrl	57013276	TUBA1B	tubulin alpha-1B chain [Homo sapiens]	759	50804	33	15
con10.052	OVCAR3 Neg Ctrl	23065552	GSTM3	glutathione S-transferase Mu 3 [Homo sapiens]	746	26998	23	15
con10.053	OVCAR3 Neg Ctrl	68509926	DHX15	putative pre-mRNA-splicing factor ATP-dependent RNA helicase DHX15 [Homo sapiens]	745	91673	20	17
con10.054	OVCAR3 Neg Ctrl	167466173	HSPA1B	heat shock 70 kDa protein 1A/1B [Homo sapiens]	742	70294	18	16
con10.055	OVCAR3 Neg Ctrl	82659091	STAU1	double-stranded RNA-binding protein Staufen homolog 1 isoform c [Homo sapiens]	739	55828	22	17
con10.056	OVCAR3 Neg Ctrl	21361657	PDIA3	protein disulfide-isomerase A3 precursor [Homo sapiens]	738	57146	20	17
con10.057	OVCAR3 Neg Ctrl	15055539	RPS2	40S ribosomal protein S2 [Homo sapiens]	717	31590	32	15
con10.058	OVCAR3 Neg Ctrl	14389309	TUBA1C	tubulin alpha-1C chain [Homo sapiens]	713	50548	32	14
con10.059	OVCAR3 Neg Ctrl	20336290	DHX30	putative ATP-dependent RNA helicase DHX30 isoform 2 [Homo sapiens]	712	130327	17	16
con10.060	OVCAR3 Neg Ctrl	34098946	YBX1	nuclease-sensitive element-binding protein 1 [Homo sapiens]	695	35903	14	10
con10.061	OVCAR3 Neg Ctrl	17986283	TUBA1A	tubulin alpha-1A chain isoform 1 [Homo sapiens]	683	50788	29	14
con10.062	OVCAR3 Neg Ctrl	14141161	HNRNPU	heterogeneous nuclear ribonucleoprotein U isoform b [Homo sapiens]	682	89665	18	13
con10.063	OVCAR3 Neg Ctrl	4507645	TPI1	triosephosphate isomerase isoform 1 [Homo sapiens]	669	26938	17	14
con10.064	OVCAR3 Neg Ctrl	4758138	DDX5	probable ATP-dependent RNA helicase DDX5 [Homo sapiens]	665	69618	17	16
con10.065	OVCAR3 Neg Ctrl	4503471	EEF1A1	elongation factor 1-alpha 1 [Homo sapiens]	663	50451	31	14
con10.066	OVCAR3 Neg Ctrl	54112117	SF3B1	splicing factor 3B subunit 1 isoform 1 [Homo sapiens]	663	146479	15	14
con10.067	OVCAR3 Neg Ctrl	24119203	TPM3	tropomyosin alpha-3 chain isoform 2 [Homo sapiens]	649	29243	15	12
con10.068	OVCAR3 Neg Ctrl	14591909	RPL5	60S ribosomal protein L5 [Homo sapiens]	646	34569	28	14
con10.069	OVCAR3 Neg Ctrl	4501881	ACTA1	actin, alpha skeletal muscle [Homo sapiens]	644	42366	43	14
con10.070	OVCAR3 Neg Ctrl	4507953	YWHAZ	14-3-3 protein zeta/delta [Homo sapiens]	642	27899	20	11
con10.071	OVCAR3 Neg Ctrl	4757926	RBM39	RNA-binding protein 39 isoform b [Homo sapiens]	638	58905	12	11
con10.072	OVCAR3 Neg Ctrl	21614499	EZR	ezrin [Homo sapiens]	636	69484	19	17
con10.073	OVCAR3 Neg Ctrl	4506743	RPS8	40S ribosomal protein S8 [Homo sapiens]	631	24475	28	11
con10.074	OVCAR3 Neg Ctrl	15431295	RPL13	60S ribosomal protein L13 isoform 1 [Homo sapiens]	608	24304	30	13
con10.075	OVCAR3 Neg Ctrl	4826760	HNRNPF	heterogeneous nuclear ribonucleoprotein F [Homo sapiens]	607	45985	29	10
con10.076	OVCAR3 Neg Ctrl	4758012	CLTC	clathrin heavy chain 1 [Homo sapiens]	606	193260	15	13
con10.077	OVCAR3 Neg Ctrl	10835063	NPM1	nucleophosmin isoform 1 [Homo sapiens]	594	32726	25	8
con10.078	OVCAR3 Neg Ctrl	4501883	ACTA2	actin, aortic smooth muscle [Homo sapiens]	593	42381	39	13
con10.079	OVCAR3 Neg Ctrl	4501889	ACTG2	actin, gamma-enteric smooth muscle isoform 1 precursor [Homo sapiens]	593	42249	39	13
con10.080	OVCAR3 Neg Ctrl	14141193	RPS9	40S ribosomal protein S9 [Homo sapiens]	590	22635	23	14
con10.081	OVCAR3 Neg Ctrl	20070125	P4HB	protein disulfide-isomerase precursor [Homo sapiens]	583	57480	14	13
con10.082	OVCAR3 Neg Ctrl	15431293	RPL15	60S ribosomal protein L15 isoform 1 [Homo sapiens]	575	24245	20	12
con10.083	OVCAR3 Neg Ctrl	385198059	NOP2	putative ribosomal RNA methyltransferase NOP2 isoform 2 [Homo sapiens]	573	89589	10	10
con10.084	OVCAR3 Neg Ctrl	17921989	TUBA4A	tubulin alpha-4A chain isoform 1 [Homo sapiens]	572	50634	27	13
con10.085	OVCAR3 Neg Ctrl	149193319	GRSF1	G-rich sequence factor 1 isoform 2 [Homo sapiens]	571	36761	14	11
con10.086	OVCAR3 Neg Ctrl	15431288	RPL10A	60S ribosomal protein L10a [Homo sapiens]	565	24987	39	11
con10.087	OVCAR3 Neg Ctrl	4506607	RPL18	60S ribosomal protein L18 isoform 1 [Homo sapiens]	565	21735	18	9
con10.088	OVCAR3 Neg Ctrl	4506617	RPL17	60S ribosomal protein L17 isoform a [Homo sapiens]	563	21611	47	12
con10.089	OVCAR3 Neg Ctrl	4506787	IQGAP1	ras GTPase-activating-like protein IQGAP1 [Homo sapiens]	556	189761	11	11
con10.090	OVCAR3 Neg Ctrl	13676857	HSPA2	heat shock-related 70 kDa protein 2 [Homo sapiens]	553	70263	13	10
con10.091	OVCAR3 Neg Ctrl	5031857	LDHA	L-lactate dehydrogenase A chain isoform 1 [Homo sapiens]	552	36950	13	12
con10.092	OVCAR3 Neg Ctrl	116284394	MYH14	myosin-14 isoform 2 [Homo sapiens]	548	228701	22	12
con10.093	OVCAR3 Neg Ctrl	56118219	IGF2BP2	insulin-like growth factor 2 mRNA-binding protein 2 isoform b [Homo sapiens]	546	61918	17	10
con10.094	OVCAR3 Neg Ctrl	4507677	HSP90B1	endoplasmin precursor [Homo sapiens]	543	92696	10	9
con10.095	OVCAR3 Neg Ctrl	124256496	HSPA1L	heat shock 70 kDa protein 1-like [Homo sapiens]	543	70730	14	12
con10.096	OVCAR3 Neg Ctrl	4557032	LDHB	L-lactate dehydrogenase B chain [Homo sapiens]	542	36900	11	9
con10.097	OVCAR3 Neg Ctrl	4505763	PGK1	phosphoglycerate kinase 1 [Homo sapiens]	540	44985	21	14
con10.098	OVCAR3 Neg Ctrl	4757810	ATP5F1A	ATP synthase subunit alpha, mitochondrial isoform a precursor [Homo sapiens]	536	59828	11	10
con10.099	OVCAR3 Neg Ctrl	14210536	TUBB6	tubulin beta-6 chain [Homo sapiens]	530	50281	19	10
con10.100	OVCAR3 Neg Ctrl	17986258	MYL6	myosin light polypeptide 6 isoform 1 [Homo sapiens]	523	17090	16	9
sh11.0011	FT190	29029559	CSE1L	exportin-2 isoform 1 [Homo sapiens]	1962	111145	49	36
sh11.0017	FT190	31621305	LRPPRC	leucine-rich PPR motif-containing protein, mitochondrial precursor [Homo sapiens]	1836	159003	34	31
sh11.0021	FT190	302699237	EIF4G1	eukaryotic translation initiation factor 4 gamma 1 isoform 1 [Homo sapiens]	1748	176222	47	36
sh11.0026	FT190	154355000	KHSRP	far upstream element-binding protein 2 [Homo sapiens]	1595	73355	44	28
sh11.0029	FT190	4826686	DDX1	ATP-dependent RNA helicase DDX1 [Homo sapiens]	1484	83349	42	27
sh11.0033	FT190	4506243	PTBP1	polypyrimidine tract-binding protein 1 isoform a [Homo sapiens]	1416	59767	49	21
sh11.0035	FT190	41349441	SEC31A	protein transport protein Sec31A isoform 2 [Homo sapiens]	1398	129924	37	25
sh11.0036	FT190	21361368	ALDH18A1	delta-1-pyrroline-5-carboxylate synthase isoform 1 [Homo sapiens]	1390	87989	36	25
sh11.0038	FT190	7657015	RTCB	tRNA-splicing ligase RtcB homolog [Homo sapiens]	1325	55688	40	23
sh11.0044	FT190	289577080	EIF4G2	eukaryotic translation initiation factor 4 gamma 2 isoform 1 [Homo sapiens]	1273	102810	43	33
sh11.0052	FT190	38016914	SAMHD1	deoxynucleoside triphosphate triphosphohydrolase SAMHD1 [Homo sapiens]	1194	72896	28	23
sh11.0057	FT190	4885409	HDLBP	vigilin isoform a [Homo sapiens]	1136	141979	25	21
sh11.0061	FT190	20357552	CTTN	src substrate cortactin isoform a [Homo sapiens]	1114	61720	26	23
sh11.0066	FT190	54607053	GCN1	translational activator GCN1 [Homo sapiens]	1090	294919	25	21
sh11.0070	FT190	4506675	RPN1	dolichyl-diphosphooligosaccharide--protein glycosyltransferase subunit 1 precursor [Homo sapiens]	1032	68641	22	20
sh11.0072	FT190	33469968	MCM7	DNA replication licensing factor MCM7 isoform 1 [Homo sapiens]	1011	81884	26	20
sh11.0074	FT190	7661920	EIF4A3	eukaryotic initiation factor 4A-III [Homo sapiens]	1005	47126	24	18
sh11.0075	FT190	21361794	CAND1	cullin-associated NEDD8-dissociated protein 1 [Homo sapiens]	980	137999	29	22
sh11.0077	FT190	24307939	CCT5	T-complex protein 1 subunit epsilon [Homo sapiens]	949	60089	27	18
sh11.0079	FT190	4557317	ANXA11	annexin A11 isoform 1 [Homo sapiens]	946	54697	25	20
sh11.0080	FT190	34932414	NONO	non-POU domain-containing octamer-binding protein isoform 1 [Homo sapiens]	939	54311	38	20
sh11.0084	FT190	38202214	SEC23A	protein transport protein Sec23A [Homo sapiens]	905	87018	19	15
sh11.0087	FT190	188497758	UBAP2L	ubiquitin-associated protein 2-like isoform a [Homo sapiens]	891	114579	21	16
sh11.0089	FT190	10092601	EIF4G3	eukaryotic translation initiation factor 4 gamma 3 isoform 3 [Homo sapiens]	862	177682	24	19
sh11.0090	FT190	17402900	FUBP1	far upstream element-binding protein 1 [Homo sapiens]	849	67690	19	18
sh11.0092	FT190	4758648	KIF5B	kinesin-1 heavy chain [Homo sapiens]	835	110358	16	15
sh11.0094	FT190	4507943	XPO1	exportin-1 [Homo sapiens]	834	124447	19	16
sh11.0095	FT190	100816392	FUBP3	far upstream element-binding protein 3 [Homo sapiens]	832	61944	20	17
sh11.0099	FT190	148491091	SLC25A24	calcium-binding mitochondrial carrier protein SCaMC-1 isoform 1 [Homo sapiens]	822	53548	19	17
sh11.0101	FT190	35493916	RPN2	dolichyl-diphosphooligosaccharide--protein glycosyltransferase subunit 2 isoform 1 precursor [Homo sapiens]	813	69355	17	12
sh11.0102	FT190	4502111	ANXA7	annexin A7 isoform 1 [Homo sapiens]	811	50569	23	15
sh11.0103	FT190	15011974	ARHGEF2	rho guanine nucleotide exchange factor 2 isoform 3 [Homo sapiens]	809	109087	17	16
sh11.0106	FT190	57634536	LARP4B	la-related protein 4B [Homo sapiens]	794	80902	18	16
sh11.0108	FT190	7706322	RTRAF	UPF0568 protein C14orf166 [Homo sapiens]	787	28165	21	15
sh11.0110	FT190	24497620	SRP68	signal recognition particle subunit SRP68 isoform 1 [Homo sapiens]	779	71199	14	13
sh11.0111	FT190	4503523	EIF3D	eukaryotic translation initiation factor 3 subunit D [Homo sapiens]	773	64560	20	15
sh11.0114	FT190	4507215	SRP54	signal recognition particle 54 kDa protein isoform 1 [Homo sapiens]	762	55953	22	17
sh11.0120	FT190	21361497	ACAD9	acyl-CoA dehydrogenase family member 9, mitochondrial [Homo sapiens]	738	69344	16	15
sh11.0121	FT190	4506411	RANGAP1	ran GTPase-activating protein 1 [Homo sapiens]	733	63958	16	14
sh11.0123	FT190	4504897	KPNA2	importin subunit alpha-2 [Homo sapiens]	729	58168	12	12
sh11.0124	FT190	4507835	UMPS	uridine 5~-monophosphate synthase [Homo sapiens]	729	52645	20	15
sh11.0127	FT190	221136939	PRPF31	U4/U6 small nuclear ribonucleoprotein Prp31 [Homo sapiens]	716	55649	16	13
sh11.0129	FT190	94721261	CNP	2~,3~-cyclic-nucleotide 3~-phosphodiesterase [Homo sapiens]	712	47948	17	15
sh11.0132	FT190	21626466	MATR3	matrin-3 isoform a [Homo sapiens]	707	95078	18	14
sh11.0133	FT190	21396489	LONP1	lon protease homolog, mitochondrial isoform 1 precursor [Homo sapiens]	706	106936	14	13
sh11.0139	FT190	42734438	CYRIB	protein FAM49B [Homo sapiens]	691	37010	11	10
sh11.0142	FT190	45007007	OAS3	2~-5~-oligoadenylate synthase 3 [Homo sapiens]	685	122861	16	15
sh11.0144	FT190	4501993	AGPS	alkyldihydroxyacetonephosphate synthase, peroxisomal precursor [Homo sapiens]	677	73664	13	12
sh11.0145	FT190	5453607	CCT7	T-complex protein 1 subunit eta isoform a [Homo sapiens]	677	59842	16	12
sh11.0146	FT190	7705855	HSD17B12	estradiol 17-beta-dehydrogenase 12 [Homo sapiens]	677	34416	18	13
sh11.0147	FT190	116534937	IFIT1	interferon-induced protein with tetratricopeptide repeats 1 isoform 1 [Homo sapiens]	676	55781	14	13
sh11.0149	FT190	18860916	XRN2	5~-3~ exoribonuclease 2 [Homo sapiens]	676	109426	16	13
sh11.0150	FT190	255958282	PLIN3	perilipin-3 isoform 1 [Homo sapiens]	674	47217	12	11
sh11.0151	FT190	77404397	SND1	staphylococcal nuclease domain-containing protein 1 [Homo sapiens]	672	102618	16	14
sh11.0152	FT190	56118219	IGF2BP2	insulin-like growth factor 2 mRNA-binding protein 2 isoform b [Homo sapiens]	671	61918	13	11
sh11.0153	FT190	13654237	PRKDC	DNA-dependent protein kinase catalytic subunit isoform 1 [Homo sapiens]	671	473749	16	16
sh11.0154	FT190	5901926	NUDT21	cleavage and polyadenylation specificity factor subunit 5 [Homo sapiens]	668	26268	22	13
sh11.0156	FT190	47933379	NAPA	alpha-soluble NSF attachment protein [Homo sapiens]	656	33667	13	12
sh11.0159	FT190	63003907	PPP1R13L	relA-associated inhibitor [Homo sapiens]	650	89378	18	15
sh11.0161	FT190	19923345	RBM12	RNA-binding protein 12 [Homo sapiens]	639	97561	18	15
sh11.0162	FT190	5803181	STIP1	stress-induced-phosphoprotein 1 [Homo sapiens]	636	63227	21	17
sh11.0166	FT190	4557809	OAT	ornithine aminotransferase, mitochondrial isoform 1 precursor [Homo sapiens]	620	48846	11	11
sh11.0167	FT190	6678271	TARDBP	TAR DNA-binding protein 43 [Homo sapiens]	620	45053	13	10
sh11.0168	FT190	21361633	LRRC40	leucine-rich repeat-containing protein 40 [Homo sapiens]	617	68720	15	15
sh11.0172	FT190	109452587	FAM98B	protein FAM98B isoform 1 [Homo sapiens]	610	45918	13	11
sh11.0174	FT190	39995082	NSUN2	tRNA (cytosine(34)-C(5))-methyltransferase isoform 1 [Homo sapiens]	610	87214	12	11
sh11.0175	FT190	15991827	HK1	hexokinase-1 isoform HKI-R [Homo sapiens]	607	103390	17	14
sh11.0176	FT190	28178832	IDH2	isocitrate dehydrogenase [NADP], mitochondrial precursor [Homo sapiens]	606	51333	14	13
sh11.0177	FT190	42558250	CAPRIN1	caprin-1 isoform 1 [Homo sapiens]	604	78489	14	11
sh11.0178	FT190	4502923	CNN3	calponin-3 [Homo sapiens]	603	36562	18	12
sh11.0179	FT190	21361462	EHD2	EH domain-containing protein 2 [Homo sapiens]	601	61294	15	12
sh11.0180	FT190	5031977	NAMPT	nicotinamide phosphoribosyltransferase precursor [Homo sapiens]	601	55772	18	11
sh11.0182	FT190	17865802	VPS4B	vacuolar protein sorting-associated protein 4B [Homo sapiens]	600	49443	18	14
sh11.0183	FT190	4502709	CDK1	cyclin-dependent kinase 1 isoform 1 [Homo sapiens]	596	34131	15	12
sh11.0184	FT190	45643119	ECI2	enoyl-CoA delta isomerase 2, mitochondrial isoform 1 [Homo sapiens]	596	40500	11	10
sh11.0185	FT190	38201714	ELAVL1	ELAV-like protein 1 [Homo sapiens]	596	36240	14	12
sh11.0186	FT190	14043022	MARS1	methionine--tRNA ligase, cytoplasmic [Homo sapiens]	595	102249	12	11
sh11.0187	FT190	4506103	EIF2AK2	interferon-induced, double-stranded RNA-activated protein kinase isoform a [Homo sapiens]	592	62512	12	11
sh11.0188	FT190	5729794	CELF1	CUGBP Elav-like family member 1 isoform 1 [Homo sapiens]	589	51912	17	12
sh11.0190	FT190	4757880	BUB3	mitotic checkpoint protein BUB3 isoform a [Homo sapiens]	587	37587	13	11
sh11.0191	FT190	34147630	TUFM	elongation factor Tu, mitochondrial precursor [Homo sapiens]	587	50185	13	11
sh11.0192	FT190	42476299	GIGYF2	PERQ amino acid-rich with GYF domain-containing protein 2 isoform b [Homo sapiens]	586	150320	12	12
sh11.0193	FT190	42544123	SF1	splicing factor 1 isoform 3 [Homo sapiens]	585	59902	17	9
sh11.0194	FT190	4503521	EIF3E	eukaryotic translation initiation factor 3 subunit E [Homo sapiens]	584	52587	18	14
sh11.0196	FT190	148612853	ABCF3	ATP-binding cassette sub-family F member 3 [Homo sapiens]	581	80094	10	10
sh11.0197	FT190	56549119	DNM2	dynamin-2 isoform 3 [Homo sapiens]	580	97933	16	14
sh11.0199	FT190	56788366	PICALM	phosphatidylinositol-binding clathrin assembly protein isoform 1 [Homo sapiens]	574	70881	12	11
sh11.0200	FT190	93277122	RBM4	RNA-binding protein 4 isoform 1 [Homo sapiens]	573	40688	12	11
sh11.0201	FT190	31742498	SUN2	SUN domain-containing protein 2 isoform b [Homo sapiens]	572	80490	13	10
sh11.0203	FT190	154354962	IMMT	mitochondrial inner membrane protein isoform 2 [Homo sapiens]	569	83896	11	11
sh11.0204	FT190	23943858	SNX8	sorting nexin-8 [Homo sapiens]	566	52935	10	10
sh11.0205	FT190	42794752	ACSL3	long-chain-fatty-acid--CoA ligase 3 [Homo sapiens]	563	81338	15	12
sh11.0206	FT190	148491070	CTPS1	CTP synthase 1 [Homo sapiens]	563	67332	12	11
sh11.0207	FT190	283436222	ATAD3A	ATPase family AAA domain-containing protein 3A isoform 2 [Homo sapiens]	562	66291	17	13
sh11.0209	FT190	61835148	FXR1	fragile X mental retardation syndrome-related protein 1 isoform a [Homo sapiens]	560	70020	16	11
sh11.0211	FT190	194018537	PRPSAP1	phosphoribosyl pyrophosphate synthase-associated protein 1 [Homo sapiens]	558	42726	11	10
sh11.0213	FT190	4502303	ATP5PO	ATP synthase subunit O, mitochondrial precursor [Homo sapiens]	556	23377	14	10
sh11.0215	FT190	7242140	CLPX	ATP-dependent Clp protease ATP-binding subunit clpX-like, mitochondrial precursor [Homo sapiens]	554	69922	14	12
sh11.0216	FT190	52632383	HNRNPL	heterogeneous nuclear ribonucleoprotein L isoform a [Homo sapiens]	547	64720	18	13
sh11.0217	FT190	45827806	ATL3	atlastin-3 [Homo sapiens]	546	60960	12	10
con12.001	FT190 Neg Ctrl	12667788	MYH9	myosin-9 [Homo sapiens]	10743	227646	541	166
con12.002	FT190 Neg Ctrl	367460087	MYH10	myosin-10 isoform 2 [Homo sapiens]	6179	229827	183	114
con12.003	FT190 Neg Ctrl	41322908	PLEC	plectin isoform 1e [Homo sapiens]	4079	515332	93	90
con12.004	FT190 Neg Ctrl	194328685	MYO1B	unconventional myosin-Ib isoform 1 [Homo sapiens]	2784	132928	80	53
con12.005	FT190 Neg Ctrl	62414289	VIM	vimentin [Homo sapiens]	2524	53676	99	46
con12.006	FT190 Neg Ctrl	116063573	FLNA	filamin-A isoform 1 [Homo sapiens]	2289	282581	53	50
con12.007	FT190 Neg Ctrl	119395750	KRT1	keratin, type II cytoskeletal 1 [Homo sapiens]	2240	66170	64	34
con12.008	FT190 Neg Ctrl	55956788	NCL	nucleolin [Homo sapiens]	1741	76625	53	33
con12.009	FT190 Neg Ctrl	124494238	MYO1C	unconventional myosin-Ic isoform a [Homo sapiens]	1646	122461	43	30
con12.010	FT190 Neg Ctrl	4501887	ACTG1	actin, cytoplasmic 2 [Homo sapiens]	1549	42108	106	28
con12.011	FT190 Neg Ctrl	9910280	UGGT1	UDP-glucose:glycoprotein glucosyltransferase 1 precursor [Homo sapiens]	1548	177819	39	34
con12.012	FT190 Neg Ctrl	4501885	ACTB	actin, cytoplasmic 1 [Homo sapiens]	1509	42052	103	27
con12.013	FT190 Neg Ctrl	41327773	DDX46	probable ATP-dependent RNA helicase DDX46 [Homo sapiens]	1505	117803	38	34
con12.014	FT190 Neg Ctrl	4758012	CLTC	clathrin heavy chain 1 [Homo sapiens]	1381	193260	32	30
con12.015	FT190 Neg Ctrl	29788785	TUBB	tubulin beta chain [Homo sapiens]	1367	50095	47	24
con12.016	FT190 Neg Ctrl	5174735	TUBB4B	tubulin beta-4B chain [Homo sapiens]	1365	50255	43	24
con12.017	FT190 Neg Ctrl	4501891	ACTN1	alpha-actinin-1 isoform b [Homo sapiens]	1363	103563	32	27
con12.018	FT190 Neg Ctrl	92859701	MYO6	unconventional myosin-VI [Homo sapiens]	1335	149989	33	27
con12.019	FT190 Neg Ctrl	33286418	PKM	pyruvate kinase isozymes M1/M2 isoform a [Homo sapiens]	1272	58470	31	23
con12.020	FT190 Neg Ctrl	4506649	RPL3	60S ribosomal protein L3 isoform a [Homo sapiens]	1210	46365	51	25
con12.021	FT190 Neg Ctrl	4507729	TUBB2A	tubulin beta-2A chain [Homo sapiens]	1210	50274	43	21
con12.022	FT190 Neg Ctrl	12025678	ACTN4	alpha-actinin-4 [Homo sapiens]	1207	105245	25	23
con12.023	FT190 Neg Ctrl	5729877	HSPA8	heat shock cognate 71 kDa protein isoform 1 [Homo sapiens]	1206	71082	31	23
con12.024	FT190 Neg Ctrl	29788768	TUBB2B	tubulin beta-2B chain [Homo sapiens]	1168	50377	42	20
con12.025	FT190 Neg Ctrl	16579885	RPL4	60S ribosomal protein L4 [Homo sapiens]	1152	47953	39	24
con12.026	FT190 Neg Ctrl	4503571	ENO1	alpha-enolase isoform 1 [Homo sapiens]	1140	47481	24	18
con12.027	FT190 Neg Ctrl	57013276	TUBA1B	tubulin alpha-1B chain [Homo sapiens]	1138	50804	41	20
con12.028	FT190 Neg Ctrl	92091583	MYH11	myosin-11 isoform SM2B [Homo sapiens]	1135	225045	49	22
con12.029	FT190 Neg Ctrl	20149594	HSP90AB1	heat shock protein HSP 90-beta isoform a [Homo sapiens]	1113	83554	26	22
con12.030	FT190 Neg Ctrl	21361322	TUBB4A	tubulin beta-4A chain [Homo sapiens]	1104	50010	32	20
con12.031	FT190 Neg Ctrl	17298690	PUF60	poly(U)-binding-splicing factor PUF60 isoform b [Homo sapiens]	1096	58306	32	20
con12.032	FT190 Neg Ctrl	55956916	MYO1E	unconventional myosin-Ie [Homo sapiens]	1090	127552	27	26
con12.033	FT190 Neg Ctrl	4506787	IQGAP1	ras GTPase-activating-like protein IQGAP1 [Homo sapiens]	1086	189761	20	18
con12.034	FT190 Neg Ctrl	50592996	TUBB3	tubulin beta-3 chain isoform 1 [Homo sapiens]	1071	50856	31	17
con12.035	FT190 Neg Ctrl	14389309	TUBA1C	tubulin alpha-1C chain [Homo sapiens]	1030	50548	40	19
con12.036	FT190 Neg Ctrl	4757756	ANXA2	annexin A2 isoform 2 [Homo sapiens]	1025	38808	26	21
con12.037	FT190 Neg Ctrl	17986283	TUBA1A	tubulin alpha-1A chain isoform 1 [Homo sapiens]	1018	50788	31	18
con12.038	FT190 Neg Ctrl	24119203	TPM3	tropomyosin alpha-3 chain isoform 2 [Homo sapiens]	1005	29243	31	21
con12.039	FT190 Neg Ctrl	11342664	MX2	interferon-induced GTP-binding protein Mx2 [Homo sapiens]	1002	82493	25	21
con12.040	FT190 Neg Ctrl	4503483	EEF2	elongation factor 2 [Homo sapiens]	989	96246	27	22
con12.041	FT190 Neg Ctrl	153792590	HSP90AA1	heat shock protein HSP 90-alpha isoform 1 [Homo sapiens]	981	98670	25	21
con12.042	FT190 Neg Ctrl	4757926	RBM39	RNA-binding protein 39 isoform b [Homo sapiens]	974	58905	28	18
con12.043	FT190 Neg Ctrl	100913206	DHX9	ATP-dependent RNA helicase A [Homo sapiens]	945	142181	26	21
con12.044	FT190 Neg Ctrl	4506667	RPLP0	60S acidic ribosomal protein P0 [Homo sapiens]	932	34423	40	16
con12.045	FT190 Neg Ctrl	17921989	TUBA4A	tubulin alpha-4A chain isoform 1 [Homo sapiens]	911	50634	35	17
con12.046	FT190 Neg Ctrl	4506723	RPS3A	40S ribosomal protein S3a isoform 1 [Homo sapiens]	909	30154	32	18
con12.047	FT190 Neg Ctrl	4507651	TPM4	tropomyosin alpha-4 chain isoform 2 [Homo sapiens]	889	28619	29	17
con12.048	FT190 Neg Ctrl	14210536	TUBB6	tubulin beta-6 chain [Homo sapiens]	879	50281	26	16
con12.049	FT190 Neg Ctrl	54112117	SF3B1	splicing factor 3B subunit 1 isoform 1 [Homo sapiens]	854	146479	22	19
con12.050	FT190 Neg Ctrl	14141152	HNRNPM	heterogeneous nuclear ribonucleoprotein M isoform a [Homo sapiens]	853	77749	18	17
con12.051	FT190 Neg Ctrl	17921993	TUBA3C	tubulin alpha-3C/D chain [Homo sapiens]	844	50612	25	15
con12.052	FT190 Neg Ctrl	156564363	TUBA3D	tubulin alpha-3C/D chain [Homo sapiens]	844	50612	25	15
con12.053	FT190 Neg Ctrl	7669492	GAPDH	glyceraldehyde-3-phosphate dehydrogenase isoform 1 [Homo sapiens]	843	36201	24	17
con12.054	FT190 Neg Ctrl	223029410	TLN1	talin-1 [Homo sapiens]	840	271766	19	18
con12.055	FT190 Neg Ctrl	224809468	RAI14	ankycorbin isoform a [Homo sapiens]	837	110601	16	16
con12.056	FT190 Neg Ctrl	23065552	GSTM3	glutathione S-transferase Mu 3 [Homo sapiens]	812	26998	22	15
con12.057	FT190 Neg Ctrl	16507237	HSPA5	78 kDa glucose-regulated protein precursor [Homo sapiens]	806	72402	19	15
con12.058	FT190 Neg Ctrl	20070125	P4HB	protein disulfide-isomerase precursor [Homo sapiens]	800	57480	18	17
con12.059	FT190 Neg Ctrl	4503471	EEF1A1	elongation factor 1-alpha 1 [Homo sapiens]	784	50451	26	18
con12.060	FT190 Neg Ctrl	16753227	RPL6	60S ribosomal protein L6 [Homo sapiens]	782	32765	32	16
con12.061	FT190 Neg Ctrl	4501881	ACTA1	actin, alpha skeletal muscle [Homo sapiens]	779	42366	66	17
con12.062	FT190 Neg Ctrl	6005926	U2AF2	splicing factor U2AF 65 kDa subunit isoform a [Homo sapiens]	759	53809	22	16
con12.063	FT190 Neg Ctrl	47519616	TPM2	tropomyosin beta chain isoform 2 [Homo sapiens]	754	33027	24	16
con12.064	FT190 Neg Ctrl	63252900	TPM1	tropomyosin alpha-1 chain isoform 4 [Homo sapiens]	747	32856	22	16
con12.065	FT190 Neg Ctrl	4501883	ACTA2	actin, aortic smooth muscle [Homo sapiens]	725	42381	56	16
con12.066	FT190 Neg Ctrl	4501889	ACTG2	actin, gamma-enteric smooth muscle isoform 1 precursor [Homo sapiens]	725	42249	56	16
con12.067	FT190 Neg Ctrl	4502107	ANXA5	annexin A5 [Homo sapiens]	721	35971	17	14
con12.068	FT190 Neg Ctrl	11225260	TOP1	DNA topoisomerase 1 [Homo sapiens]	707	91125	19	18
con12.069	FT190 Neg Ctrl	122937227	U2SURP	U2 snRNP-associated SURP motif-containing protein [Homo sapiens]	703	118675	16	15
con12.070	FT190 Neg Ctrl	4506725	RPS4X	40S ribosomal protein S4, X isoform X isoform [Homo sapiens]	697	29807	16	15
con12.071	FT190 Neg Ctrl	4504919	KRT8	keratin, type II cytoskeletal 8 isoform 2 [Homo sapiens]	695	53671	21	16
con12.072	FT190 Neg Ctrl	4506661	RPL7A	60S ribosomal protein L7a [Homo sapiens]	691	30148	21	15
con12.073	FT190 Neg Ctrl	4507677	HSP90B1	endoplasmin precursor [Homo sapiens]	670	92696	13	13
con12.074	FT190 Neg Ctrl	13676857	HSPA2	heat shock-related 70 kDa protein 2 [Homo sapiens]	662	70263	16	12
con12.075	FT190 Neg Ctrl	116284394	MYH14	myosin-14 isoform 2 [Homo sapiens]	660	228701	32	16
con12.076	FT190 Neg Ctrl	5031857	LDHA	L-lactate dehydrogenase A chain isoform 1 [Homo sapiens]	654	36950	14	12
con12.077	FT190 Neg Ctrl	4757810	ATP5F1A	ATP synthase subunit alpha, mitochondrial isoform a precursor [Homo sapiens]	652	59828	13	12
con12.078	FT190 Neg Ctrl	88999583	MYL6	myosin light polypeptide 6 isoform 2 [Homo sapiens]	652	17121	27	10
con12.079	FT190 Neg Ctrl	47132547	FN1	fibronectin isoform 7 preproprotein [Homo sapiens]	651	76201	13	11
con12.080	FT190 Neg Ctrl	7662330	ABLIM3	actin-binding LIM protein 3 [Homo sapiens]	630	79462	16	14
con12.081	FT190 Neg Ctrl	19923485	LUC7L3	luc7-like protein 3 [Homo sapiens]	610	51834	15	11
con12.082	FT190 Neg Ctrl	15431301	RPL7	60S ribosomal protein L7 [Homo sapiens]	608	29264	19	14
con12.083	FT190 Neg Ctrl	151301228	PRPF40A	pre-mRNA-processing factor 40 homolog A [Homo sapiens]	605	106145	12	12
con12.084	FT190 Neg Ctrl	9507215	TUBA8	tubulin alpha-8 chain isoform 1 [Homo sapiens]	603	50746	26	11
con12.085	FT190 Neg Ctrl	4505763	PGK1	phosphoglycerate kinase 1 [Homo sapiens]	600	44985	16	12
con12.086	FT190 Neg Ctrl	4506743	RPS8	40S ribosomal protein S8 [Homo sapiens]	593	24475	17	11
con12.087	FT190 Neg Ctrl	31542947	HSPD1	60 kDa heat shock protein, mitochondrial [Homo sapiens]	587	61187	13	12
con12.088	FT190 Neg Ctrl	116812577	LUC7L2	putative RNA-binding protein Luc7-like 2 isoform 1 [Homo sapiens]	585	46942	19	11
con12.089	FT190 Neg Ctrl	4506663	RPL8	60S ribosomal protein L8 [Homo sapiens]	584	28235	15	11
con12.090	FT190 Neg Ctrl	23510338	UBA1	ubiquitin-like modifier-activating enzyme 1 [Homo sapiens]	575	118858	12	10
con12.091	FT190 Neg Ctrl	4507645	TPI1	triosephosphate isomerase isoform 1 [Homo sapiens]	571	26938	14	10
con12.092	FT190 Neg Ctrl	55741709	RBM25	RNA-binding protein 25 [Homo sapiens]	570	100467	16	11
con12.093	FT190 Neg Ctrl	15809016	MYL12B	myosin regulatory light chain 12B [Homo sapiens]	565	19824	24	10
con12.094	FT190 Neg Ctrl	54112121	SF3B3	splicing factor 3B subunit 3 [Homo sapiens]	564	136575	15	12
con12.095	FT190 Neg Ctrl	24234688	HSPA9	stress-70 protein, mitochondrial precursor [Homo sapiens]	563	73920	11	9
con12.096	FT190 Neg Ctrl	5453740	MYL12A	myosin regulatory light chain 12A [Homo sapiens]	560	19839	23	10
con12.097	FT190 Neg Ctrl	134133226	POTEE	POTE ankyrin domain family member E [Homo sapiens]	557	122882	36	9
con12.098	FT190 Neg Ctrl	14141161	HNRNPU	heterogeneous nuclear ribonucleoprotein U isoform b [Homo sapiens]	555	89665	11	10
con12.099	FT190 Neg Ctrl	21071032	DDX41	probable ATP-dependent RNA helicase DDX41 [Homo sapiens]	554	70477	13	13
con12.100	FT190 Neg Ctrl	32189394	ATP5F1B	ATP synthase subunit beta, mitochondrial precursor [Homo sapiens]	546	56525	12	11

## Sheet: S6B TOP 5 proteins
FT-190	Accession	Gene	Mascot score	Protein MW	Scan match	Peptide match	Protein name
	29029559	CSE1L	1962	111145	49	36	exportin-2 isoform 1 [Homo sapiens]
	31621305	LRPPRC	1836	159003	34	31	leucine-rich PPR motif-containing protein, mitochondrial precursor [Homo sapiens]
	302699237	EIF4G1	1748	176222	47	36	eukaryotic translation initiation factor 4 gamma 1 isoform 1 [Homo sapiens]
	154355000	KHSRP	1595	73355	44	28	far upstream element-binding protein 2 [Homo sapiens]
	4826686	DDX1	1484	83349	42	27	ATP-dependent RNA helicase DDX1 [Homo sapiens]
OVCAR3	Accession	Gene	Mascot score	Protein MW	Scan match	Peptide match	Protein name
	31621305	LRPPRC	2283	159003	48	41	leucine-rich PPR motif-containing protein, mitochondrial precursor [Homo sapiens]
	302699237	EIF4G1	2007	176222	61	44	eukaryotic translation initiation factor 4 gamma 1 isoform 1 [Homo sapiens]
	29788768	TUBB2B	1845	50377	116	26	tubulin beta-2B chain [Homo sapiens]
	22027538	PDCD6IP	1756	96590	43	33	programmed cell death 6-interacting protein isoform 1 [Homo sapiens]
	289577080	EIF4G2	1749	102810	53	39	eukaryotic translation initiation factor 4 gamma 2 isoform 1 [Homo sapiens]
OVSAHO	Accession	Gene	Mascot score	Protein MW	Scan match	Peptide match	Protein name
	31621305	LRPPRC	2660	159003	58	47	leucine-rich PPR motif-containing protein, mitochondrial precursor [Homo sapiens]
	22027538	PDCD6IP	2269	96590	58	42	programmed cell death 6-interacting protein isoform 1 [Homo sapiens]
	289577080	EIF4G2	1831	102810	53	40	eukaryotic translation initiation factor 4 gamma 2 isoform 1 [Homo sapiens]
	56549121	DNM2	1814	98345	49	41	dynamin-2 isoform 1 [Homo sapiens]
	302699237	EIF4G1	1661	176222	47	32	eukaryotic translation initiation factor 4 gamma 1 isoform 1 [Homo sapiens]
OVSAHO-SDHA-KD	Accession	Gene	Mascot score	Protein MW	Scan match	Peptide match	Protein name
	31621305	LRPPRC	2168	159003	47	39	leucine-rich PPR motif-containing protein, mitochondrial precursor [Homo sapiens]
	302699237	EIF4G1	1844	176222	49	39	eukaryotic translation initiation factor 4 gamma 1 isoform 1 [Homo sapiens]
	56549121	DNM2	1721	98345	51	36	dynamin-2 isoform 1 [Homo sapiens]
	29788768	TUBB2B	1693	50377	95	25	tubulin beta-2B chain [Homo sapiens]
	289577080	EIF4G2	1615	102810	48	37	eukaryotic translation initiation factor 4 gamma 2 isoform 1 [Homo sapiens]
FT-190 Neg Ctrl	Accession	Gene	Mascot score	Protein MW	Scan match	Peptide match	Protein name
	12667788	MYH9	10743	227646	541	166	myosin-9 [Homo sapiens]
	367460087	MYH10	6179	229827	183	114	myosin-10 isoform 2 [Homo sapiens]
	119395750	KRT1	2240	66170	64	34	keratin, type II cytoskeletal 1 [Homo sapiens]
	55956788	NCL	1741	76625	53	33	nucleolin [Homo sapiens]
	124494238	MYO1C	1646	122461	43	30	unconventional myosin-Ic isoform a [Homo sapiens]
OVCAR3 Neg Ctrl	Accession	Gene	Mascot score	Protein MW	Scan match	Peptide match	Protein name
	12667788	MYH9	6927	227646	272	125	myosin-9 [Homo sapiens]
	365192532	MYH10	3183	233354	83	63	myosin-10 isoform 1 [Homo sapiens]
	55956788	NCL	2046	76625	109	38	nucleolin [Homo sapiens]
	119395750	KRT1	1978	66170	51	30	keratin, type II cytoskeletal 1 [Homo sapiens]
	124494247	MYO1C	1967	120352	53	38	unconventional myosin-Ic isoform b [Homo sapiens]
OVSAHO Neg Ctrl	Accession	Gene	Mascot score	Protein MW	Scan match	Peptide match	Protein name
	12667788	MYH9	8367	227646	324	143	myosin-9 [Homo sapiens]
	367460087	MYH10	6805	229827	186	123	myosin-10 isoform 2 [Homo sapiens]
	119395750	KRT1	2059	66170	59	32	keratin, type II cytoskeletal 1 [Homo sapiens]
	124494247	MYO1C	1713	120352	41	32	unconventional myosin-Ic isoform b [Homo sapiens]
	55956788	NCL	1443	76625	42	30	nucleolin [Homo sapiens]
OVSAHO-SDHA-KD Neg Ctrl	Accession	Gene	Mascot score	Protein MW	Scan match	Peptide match	Protein name
	12667788	MYH9	6123	227646	170	112	myosin-9 [Homo sapiens]
	367460087	MYH10	4212	229827	107	85	myosin-10 isoform 2 [Homo sapiens]
	119395750	KRT1	2071	66170	56	31	keratin, type II cytoskeletal 1 [Homo sapiens]
	55956788	NCL	1705	76625	51	34	nucleolin [Homo sapiens]
	124494247	MYO1C	1476	120352	39	29	unconventional myosin-Ic isoform b [Homo sapiens]
