# Supplementary material for: The Identification of a Key Regulator of Mitochondrial Metabolism, the LRPPRC Protein, as a Novel Therapeutic Target in SDHA-Overexpressing Ovarian Tumors
Source: Cancers (Basel). 2025 Jun 11;17(12):1942. doi: 10.3390/cancers17121942 (PMC12190274; doi:10.3390/cancers17121942)
Supplement: Supplementary file 1 [file cancers-17-01942-s001.zip › Supplementary Figure S4.xlsx]

## Sheet: S4A 85 Metabolic proteins
Gene name	Protein name	Pathway	Function	PDX-0003	PDX-0030	PDX-0037	PDX-0059	PDX-0021	PDX-0027	PDX-0079	PDX-0081	PDX-0082	PDX-0083	PDX-0086	PDX-0113	PDX-0038	PDX-0100	PDX-0105	PDX-0110	PDX-0115	FT-7459	FT-5719	FT-6252	FT-263222	FT-4256	FT-39806	FT-25711
ACAA2	Acetyl-CoA Acyltransferase 2	b-oxidation of fatty acids	Enzyme catalyzing the last step of mitochondrial b-oxidation of fatty acids into acetyl-CoA	0.0335535	0.079141	0.168122	0.097404	0.139767	0.107717	0.0246599	0.0444107	0.140225	0.0358082	0.0747899	0.104137	0.0513261	0.0270165	0.0508276	0.108339	0.057216	0	0.0183228	0	0	0.0357978	0.032929	0.0361768
ACADL	Acyl-CoA Dehydrogenase Long Chain	b-oxidation of fatty acids	Enzyme catalyzing the initial step of mitochondrial b-oxidation of straight chain fatty acids	0.180818	0.184217	0.431721	0.179383	0.754095	0.182499	0.364873	0.189578	0.238355	0.166397	0.20555	0.302629	0.10686	0.170681	0.083331	0.445269	0.166815	0.322259	0.24979	0.216172	0.155459	0.424201	0.466304	0.372604
ACADM	Acyl-CoA Dehydrogenase Medium Chain	b-oxidation of fatty acids	Enzyme catalyzing the initial step of mitochondrial b-oxidation of medium chain fatty acids	0.0280242	0.0221996	0.0379317	0.0298184	0.0509223	0.0309106	0.0173076	0.0484862	0.0911205	0.0304158	0.0311474	0.0253936	0.0335503	0.0462096	0.0323659	0.0246843	0.0568982	0.0224467	0.0158684	0.00707317	0.0024878	0.0310827	0.036432	0.0344666
ACADS	Acyl-CoA Dehydrogenase Short Chain	b-oxidation of fatty acids	Enzyme catalyzing the initial step of mitochondrial b-oxidation acting on acyl-CoAs with saturated 4 to 6 carbons long primary chains	0.00662465	0.00986721	0.0194851	0.0183203	0.00691206	0.0222325	0.00763908	0.00977304	0.00764261	0.00589139	0.017171	0.0143543	0.0182604	0.0273837	0.00696875	0.00976044	0.00398072	0.0112376	0.0104409	0.00965597	0.000335515	0.012761	0.0170759	0.0202962
ACADVL	Acyl-CoA Dehydrogenase Very Long Chain	b-oxidation of fatty acids	Enzyme catalyzing the initial step of mitochondrial b-oxidation of very long and long chain fatty acids	0.0950921	0.100268	0.260606	0.1943	0.486081	0.267759	0.089983	0.0875043	0.399609	0.0681931	0.215064	0.179006	0.132263	0.104097	0.0988795	0.323206	0.0765604	0.214069	0.148061	0.0970767	0.0369517	0.213564	0.245932	0.322049
ACO2	Aconitase 2	TCA cycle	Enzyme catalyzing the interconversion of citrate to isocitrate via cis-aconitate in the TCA cycle	0.188744	0.193931	0.355783	0.273122	0.639546	0.24245	0.256841	0.181139	0.293779	0.245021	0.130361	0.283938	0.273475	0.27194	0.312247	0.410154	0.206691	0.384276	0.330851	0.172336	0.0771778	0.393442	0.432462	0.489081
ACOT13	Acyl-CoA Thioesterase 13	b-oxidation of fatty acids	Enzyme catalyzing the hydrolysis of acyl-CoAs into free fatty acids and CoA	0.0296439	0.146983	0.0950574	0.0701525	0.0765658	0.0873841	0.0682001	0.0589097	0.106716	0.0438984	0.0475662	0.112594	0.0219515	0.0161937	0.0704156	0.0594949	0.0434827	0.0238427	0.0706288	0.0473315	0	0	0	0.0067697
AKR1B1	Aldo-Keto Reductase Family 1 Member B	Oxidative stress response	Enzyme catalyzing the reduction of glucose to sorbitol	0.229914	0.169905	0.260807	0.428588	0.581605	0.30356	0.205389	0.313645	0.304994	0.212929	0.299208	0.318869	0.272595	0.366323	0.300524	0.665453	0.258678	0.261966	0.153413	0.130873	0.0265005	0.218715	0.202989	0.226559
ALDH2	Aldehyde Dehydrogenase 2 Family Member	Oxidative stress response	Mitochondrial enzyme of the major oxidative pathway of alcohol metabolism that oxidizes aldehydes to generate carboxylic acids	0.23037	0.115518	0.166306	0.18337	0.425078	0.168036	0.127003	0.177971	0.704945	0.0995217	0.303377	0.154198	0.162246	0.242006	0.0896579	0.235757	0.178169	0.255275	0.169368	0.0890559	0.0236219	0.277375	0.193026	0.182168
ALDOA	Fructose-bisphosphate aldolase A	Glycolysis	Enzyme catalyzing the interconversion of fructose-1,6-bisphosphate to glyceraldehyde 3-phosphate and dihydroxyacetone phosphate; plays a key role in glycolysis and gluconeogenesis	1.53713	1.49992	2.34131	1.4028	2.88566	2.08561	3.13629	1.17202	3.03222	1.5463	2.55469	2.03562	1.65552	1.22535	2.7823	2.66288	1.51369	1.81738	1.46517	1.35753	0.537444	2.05062	1.96382	2.04616
ATP5F1A	ATP Synthase F1 Subunit Alpha (subunit of mitochondrial ATP synthase)	Mitochondria function and ETC	A a subunit of mitochondrial ATP synthase enzyme catalyzing the ATP synthesis using an electrochemical gradient of protons across the inner mitochondrial membrane during OXPHOS	0.568003	0.767798	1.35494	0.810668	1.99048	0.971932	0.800757	0.551581	1.21113	0.357953	0.521544	1.15871	0.696648	0.775309	0.787668	1.53521	0.692498	0.650567	0.373442	0.113779	0.0227736	0.671696	0.326186	0.728786
ATP5F1B	ATP Synthase F1 Subunit Beta (subunit of mitochondrial ATP synthase)	Mitochondria function and ETC	A b subunit of mitochondrial ATP synthase enzyme catalyzing the ATP synthesis using an electrochemical gradient of protons across the inner mitochondrial membrane during OXPHOS	0.515009	0.607137	1.21802	0.772005	1.65487	0.888626	0.720347	0.515033	1.06656	0.333178	0.459612	1.19455	0.643417	0.737565	0.708939	1.29694	0.528574	0.666211	0.542667	0.298383	0.0587247	0.714524	0.714522	0.74736
CAT	Catalase	Oxidative stress response	Key enzyme in the peroxisome converting hydrogen peroxide to water and oxygen	0.184051	0.0941496	0.137203	0.173896	0.335931	0.13255	0.156729	0.153355	0.303038	0.182404	0.204973	0.123155	0.184677	0.202669	0.160151	0.219004	0.274221	0.296954	0.237212	0.238366	0.404167	0.351857	0.350835	0.383467
CPT1A	Carnitine Palmitoyltransferase 1A	b-oxidation of fatty acids	Enzyme involved in the carnitine-dependent transport across the mitochondrial inner membrane promoting b-oxidation of fatty acids	0.0326179	0.0800073	0.145093	0.0627662	0.165185	0.14306	0.0940342	0.0349025	0.041465	0.0313697	0.0741478	0.0506197	0.0495959	0.0271314	0.0452101	0.061783	0.041156	0.0267891	0.0177782	0.00285035	0.00166747	0.0187461	0.0287458	0.0359007
CS	Citrate Synthase	TCA cycle	Enzyme catalyzing the synthesis of citrate from oxaloacetate and acetyl-CoA in the TCA cycle	0.129769	0.211276	0.73212	0.612045	0.568624	0.300449	0.315224	0.305333	0.723963	0.278316	0.492893	0.326364	0.308521	0.343691	0.349725	0.550147	0.288169	0.206175	0.144384	0.0610872	0.0154233	0.205979	0.155553	0.267085
DECR1	2,4-dienoyl-CoA reductase 1	b-oxidation of fatty acids	Enzyme catalyzing the b-oxidation of unsaturated fatty enoyl-CoA esters	0.189034	0.104336	0.0988735	0.187769	0.230165	0.0632631	0.237175	0.0923785	0.179925	0.0626837	0.0402629	0.0650488	0.0552379	0.0485848	0.069026	0.0666922	0.19965	0.0916642	0.0809554	0.0157778	0.00496349	0.0957417	0.134616	0.145298
DLAT	Dihydrolipoamide S-Acetyltransferase	TCA cycle	Mitochondrial enzyme (component of pyruvate dehydrogenase, PDH complex) catalyzing the conversion of pyruvate to acetyl CoA to be used by the TCA cycle	0.101202	0.115394	0.242606	0.150677	0.326589	0.223095	0.165155	0.116618	0.219864	0.17088	0.0874196	0.170694	0.13787	0.130194	0.132223	0.14082	0.081505	0.140258	0.0991215	0.0471052	0.0121468	0.132328	0.176084	0.14854
DLD	Dihydrolipoamide Dehydrogenase	TCA cycle	Mitochondrial enzyme (component of the aketoglutarate dehydrogenase, aKGDH complex) catalyzing the conversion of aketoglutarate to succinyl-CoA and CO2 in the TCA cycle	0.108738	0.0636368	0.122099	0.131435	0.326345	0.0674211	0.0934236	0.187276	0.237684	0.273028	0.125643	0.154016	0.0637704	0.0471613	0.156687	0.284561	0.107943	0.133441	0.103446	0.0540545	0.0244379	0.127161	0.151079	0.154622
DLST	Dihydrolipoamide S-Succinyltransferase	TCA cycle	Mitochondrial enzyme (component of the aKGDH complex) catalyzing the conversion of aketoglutarate to succinyl-CoA and CO2 in the TCA cycle	0.136796	0.19905	0.31173	0.214291	0.226036	0.24285	0.223483	0.0777975	0.137297	0.100943	0.209236	0.222529	0.127368	0.178915	0.188325	0.373666	0.118851	0.207341	0.16267	0.0781697	0.0227562	0.217531	0.234023	0.264883
ENO1	Enolase 1	Glycolysis	Glycolytic enzyme catalyzing the conversion of 2-phosphoglycerate to phosphoenolpyruvate	1.06604	3.87871	4.4756	3.80261	1.66021	1.75823	2.42421	1.28974	1.43958	1.1513	2.69381	2.86485	1.65147	2.29001	2.48755	2.77219	3.44703	1.21408	0.956731	0.654734	0.20084	1.8847	1.84618	2.18312
ETFA	Electron Transfer Flavoprotein Subunit Alpha	b-oxidation of fatty acids	Component of the electron-transfer system in mitochondria involved in catalyzing the initial step of mitochondrial b-oxidation	0.058478	0.0920508	0.0912318	0.0515149	0.0853048	0.10056	0.131789	0.0619031	0.0777171	0.0532559	0.0740378	0.093063	0.0545858	0.0455572	0.116933	0.145444	0.116834	0.060978	0.057862	0.0318185	0.010603	0.0765248	0.118509	0.111071
ETFB	Electron Transfer Flavoprotein Subunit Beta	b-oxidation of fatty acids	Component of the electron-transfer system in mitochondria involved in catalyzing the initial step of mitochondrial b-oxidation	0.0486731	0.0822649	0.0780136	0.0443224	0.0790725	0.0826566	0.103679	0.0566497	0.0746047	0.0436573	0.0622311	0.0836746	0.0432197	0.0394942	0.0924798	0.162383	0.0887406	0.0393529	0.0253674	0.0110379	0.000346234	0.0376968	0.0580087	0.0508488
ETFDH	Electron Transfer Flavoprotein Dehydrogenase	Mitochondria function and ETC	Component of the electron-transfer system in mitochondria mediating transfer of electrons from mitochondrial flavoenzymes to the ETC	0.0382781	0.0141159	0.0195419	0.0162621	0.0205482	0.0490522	0.0126575	0.0176486	0.0308709	0.0166505	0.0232228	0.0108874	0.0203103	0.0353027	0.026829	0.0505667	0.0259847	0.0153706	0.0122247	0.00525646	0	0.00931374	0.0232055	0.0176016
FBP1	Fructose-Bisphosphatase 1	Gluconeogenesis	Gluconeogenesis enzyme catalyzing the hydrolysis of fructose 1,6-bisphosphate to fructose 6-phosphate	0.125142	0.0724858	0.127305	0.105309	0.219186	0.249712	0.108099	0.132307	0.173402	0.11459	0.0957461	0.0783187	0.162472	0.126252	0.150121	0.0893049	0.099562	0.123597	0.0767876	0	0	0.121525	0.148271	0.0856958
FH	Fumarate Hydratase	TCA cycle	Enzyme catalyzing the formation of malate from fumarate in the TCA cycle	0.0600164	0.0759503	0.0947375	0.135187	0.352722	0.0620429	0.123761	0.117751	0.297046	0.0770646	0.0763862	0.117169	0.0715715	0.113831	0.230414	0.318303	0.190174	0.0574493	0.0416642	0.00405742	0	0.100501	0.0745522	0.112426
GAPDH	Glyceraldehyde-3-Phosphate Dehydrogenase	Glycolysis	Glycolytic enzyme catalyzing the conversion of glyceraldehyde 3-phosphate into 1,3-bisphosphoglycerate	3.83054	2.74042	1.67252	2.39139	2.34469	2.96639	2.51471	2.28547	2.58068	1.92928	2.78565	3.63704	1.55665	2.86663	2.60277	3.66677	2.14821	2.22239	1.60456	0.947237	0.287191	2.57663	2.87934	3.30266
GLUD1	Glutamate Dehydrogenase 1	Glutamine metabolism	Mitochondrial enzyme catalyzing the conversion of glutamate to aketoglutarate and fuelling the TCA cycle with aketoglutarate	0.206595	0.197916	0.392766	0.221369	0.367986	0.336708	0.305993	0.420619	0.393114	0.159683	0.298027	0.257173	0.267635	0.347894	0.34517	0.359053	0.16654	0.186738	0.140972	0.0387053	0.0223319	0.219804	0.177229	0.223057
GOT1	Glutamic-Oxaloacetic Transaminase 1 (cytoplasmic)	Glutamine metabolism	Cytosolic enzyme catalyzing reversible reaction of transfering nitrogen from glutamine (Glu) to oxaloacetate (OAA) to produce aspartate (Asp) and aketoglutarate (aKG)	0.0551168	0.069286	0.0455266	0.095927	0.0658493	0.0910896	0.0620106	0.0798709	0.0460408	0.0378849	0.0549695	0.101457	0.0542846	0.0375753	0.12968	0.107173	0.0482417	0.131248	0.0945696	0.0628614	0.0485431	0.139223	0.120752	0.0831679
GOT2	Glutamic-Oxaloacetic Transaminase 2 (mitochondrial)	Glutamine metabolism	Mitochondrial enzyme catalyzing reversible reaction of transfering nitrogen from glutamine (Glu) to oxaloacetate (OAA) to produce aspartate (Asp) and aketoglutarate (aKG)	0.115559	0.115369	0.199835	0.194496	0.257945	0.175177	0.0957628	0.202952	0.166727	0.133206	0.146458	0.214273	0.230527	0.236426	0.357934	0.185226	0.238574	0.196056	0.161523	0.096235	0.0281481	0.251647	0.462819	0.323788
GPI	Glucose-6-Phosphate Isomerase	Glycolysis	Glycolytic enzyme catalyzing the conversion of glucose-6-phosphate to fructose-6-phosphate	0.225954	0.518773	0.57576	0.436654	0.529445	0.394732	0.210088	0.139266	0.378069	0.489054	0.245803	0.394131	0.238341	0.422596	0.506905	1.05169	0.826456	0.341515	0.261086	0.226376	0.125997	0.375347	0.391358	0.37384
GSR	Glutathione reductase (mitochondrial)	Oxidative stress response	Central enzyme of cellular antioxidant defense that reduces oxidized glutathione disulfide (GSSG) to the reduced glutathione (GSH)	0.0635178	0.142698	0.323307	0.0684177	0.125079	0.072965	0.0580914	0.0424395	0.261442	0.044945	0.127314	0.21449	0.134549	0.0331178	0.0366877	0.123855	0.249265	0.251111	0.178142	0.0867774	0.0512329	0.319964	0.493468	0.31287
GSTM1	Glutathione S-transferase Mu 1	Oxidative stress response	Cytosolic enzyme catalyzing the conjugation of hydrophobic and electrophilic compounds with reduced glutathione; plays an important role in cellular detoxification	0.0886773	0.0400635	0.0512092	0.186446	0.138959	0.0815225	0.0396986	0.0771381	0.416831	0.0350758	0.0391545	0.103494	0.124688	0.12895	0.0339114	0.0320807	0.0462231	0.256424	0.132065	0.00985828	0.0383302	0.241098	0.00985214	0.0209303
GSTM2	Glutathione S-transferase Mu 2	Oxidative stress response	Cytosolic enzyme catalyzing the conjugation of hydrophobic and electrophilic compounds with reduced glutathione; plays an important role in cellular detoxification	0.217473	0.383502	0.14714	0.438211	0.281181	0.280981	0.267939	0.454768	0.570892	0.128252	0.634489	0.219538	0.228919	0.388916	0.155948	0.253357	0.182143	0.632795	0.391182	0.186411	0.107453	0.715041	0.370134	0.590008
GSTP1	Glutathione S-transferase P 1	Oxidative stress response	Cytosolic enzyme catalyzing the conjugation of hydrophobic and electrophilic compounds with reduced glutathione; plays an important role in cellular detoxification	0.605618	1.3532	1.29672	2.47871	1.58008	1.16155	1.72163	1.65608	1.78697	0.768848	1.09864	1.04309	0.709333	0.858167	1.22667	1.92602	0.572698	1.25112	0.883357	0.324581	0.121085	1.52471	1.70439	1.44601
HADH	Hydroxyacyl-CoA Dehydrogenase	b-oxidation of fatty acids	Enzyme catalyzing the third step of mitochondrial b-oxidation of straight-chain 3-hydroxyacyl-CoAs	0.203751	0.282753	0.153597	0.214405	0.382324	0.19888	0.234376	0.203066	0.269652	0.101783	0.115398	0.277089	0.183027	0.208479	0.066352	0.4178	0.0961511	0.220072	0.169515	0.0955472	0.0226048	0.215823	0.195634	0.282625
HADHA	Hydroxyacyl-CoA Dehydrogenase Trifunctional Multienzyme Complex Subunit Alpha	b-oxidation of fatty acids	Enzyme catalyzing the last three steps of mitochondrial b-oxidation of long chain fatty acids	0.09555	0.129024	0.0765017	0.124814	0.18995	0.0987743	0.105991	0.102602	0.143634	0.0441246	0.0565338	0.179044	0.0862812	0.122425	0.0317011	0.253014	0.0563282	0.0707089	0.0578187	0.0365903	0.0102903	0.0896978	0.0289924	0.128653
HADHB	Hydroxyacyl-CoA Dehydrogenase Trifunctional Multienzyme Complex Subunit Beta	b-oxidation of fatty acids	Enzyme catalyzing the last three steps of mitochondrial b-oxidation of long chain fatty acids	0.0847036	0.107772	0.186588	0.0910383	0.0976615	0.0892429	0.10546	0.0662164	0.121115	0.00545657	0.0443459	0.0841725	0.0935406	0.0657562	0.0983432	0.109655	0.0953489	0.122801	0.0753433	0.0384298	0	0.147766	0.180948	0.117953
HK1	Hexokinase 1	Glycolysis	Glycolytic enzyme in outer membrane of mitochondria, phosphorylates glucose to glucose-6-phosphate	0.175627	0.179584	0.128545	0.160289	0.304796	0.301379	0.25383	0.237539	0.254197	0.073288	0.171122	0.209981	0.142149	0.171089	0.121626	0.30385	0.217522	0.304856	0.208976	0.133426	0.0449498	0.28244	0.197807	0.242439
HK2	Hexokinase 2	Glycolysis	Glycolytic enzyme (predominant form in skeletal muscle and cancer) in outer membrane of mitochondria, phosphorylates glucose to glucose-6-phosphate	0.215881	0.226834	0.183924	0.216999	0.28319	0.377552	0.304988	0.259701	0.2982	0.191276	0.209287	0.226339	0.204056	0.179412	0.260459	0.106206	0.250536	0.859912	0.668857	0.399894	0.207123	0.822789	0.583933	0.668609
HSD17B4	Hydroxysteroid 17-Beta Dehydrogenase 4	b-oxidation of fatty acids	Peroxisomal enzyme catalyzing the formation of 3-ketoacyl-CoA intermediates in peroxisomal b-oxidation pathway of fatty acids	0.12693	0.0571904	0.0598881	0.0662018	0.064805	0.072497	0.0275036	0.0312048	0.0416668	0.0338379	0.0737387	0.0845652	0.0596021	0.0693558	0.0339781	0.0636597	0.0668771	0.0429553	0.0317455	0	0	0.0171485	0.0181318	0.0753368
HSP90AB1	Heat shock protein HSP 90-beta	Oxidative stress response	Chaperone protein promoting the maturation, maintenance, and regulation of target proteins involved in cell cycle control and signal transduction	0.789038	0.724579	0.78196	1.41494	1.50202	1.17153	0.843209	0.901566	2.67307	0.968357	1.91002	1.10074	1.03937	1.57756	1.15132	1.44631	1.03606	1.50041	1.29425	0.243312	0.074653	1.45611	1.01156	2.55534
HSPA1A	Heat shock protein family A (Hsp70) member 1A	Oxidative stress response	Chaperone protein in endoplasmic reticulum (ER) involved in the folding and assembly of proteins	1.25994	1.041	1.81707	1.9141	2.01868	1.64298	1.96543	1.4228	1.98594	1.33858	1.51454	1.87021	1.72532	2.13565	2.05275	1.93468	1.49813	2.09171	1.56108	0.552044	0.0647994	2.49096	1.36199	2.8892
HSPA5	Heat shock protein family A (Hsp70) member 5	Oxidative stress response	Chaperone protein in endoplasmic reticulum (ER) involved in the folding and assembly of proteins	0.58554	0.22428	0.565686	0.480664	0.392143	0.715142	0.23198	0.446741	0.498307	0.429765	0.564347	0.711697	0.469589	0.868389	0.629477	0.501501	0.538413	0.608853	0.492511	0.0734448	0.0179319	0.525129	0.343864	1.2125
HSPA9	Heat Shock Protein Family A (Hsp70) Member 9	Oxidative stress response	Chaperone protein (AKA mortalin) primarily localized in the mitochondria regulating stress response, biogenesis, and maintenance of the mitochondria	0.399012	0.397895	0.789995	0.589855	1.05647	0.507497	0.574688	0.339086	0.714693	0.299615	0.413583	0.857075	0.334234	0.275137	0.361034	1.12365	0.290783	0.181523	0.172287	0.0635178	0	0.192818	0.198847	0.258194
HSPD1	Heat Shock Protein Family D (Hsp60) Member 1	Oxidative stress response	The mitochondrial chaperone protein essential for folding and assembly of newly imported proteins in the mitochondria	0.286543	0.624581	0.559624	0.972999	2.85319	1.08199	1.1817	1.0604	1.50076	0.78682	1.10251	1.26388	0.601784	0.665874	1.06961	0.788067	1.24583	0.43014	0.366692	0.07924	0.0232602	0.495975	0.487989	0.690266
IDH1	Isocitrate Dehydrogenase (NADP(+)) 1 (cytoplasmic)	TCA cycle	Cytosolic enzyme catalyzing the interconversion of isocitrate to aketoglutarate; plays a significant role in cytosolic NADPH production	0.205928	0.278906	0.849633	1.21284	0.302302	0.208501	0.262481	0.553689	0.532484	0.19399	0.129924	0.344412	0.227896	0.412244	0.250844	0.287043	0.34771	0.29728	0.191574	0.093761	0.0426326	0.333459	0.222604	0.327419
IDH2	Isocitrate Dehydrogenase (NADP(+)) 2 (mitochondrial)	TCA cycle	Mitochondrial enzyme catalyzing the interconversion of isocitrate to aketoglutarate; plays a significant role in mitochondrial NADPH production	0.363445	0.238913	0.711251	0.489435	0.713988	0.201523	0.660948	0.360066	0.265168	0.209882	0.285899	0.324418	0.462501	0.433815	0.377729	0.27523	0.202332	0.21284	0.160188	0.0808462	0	0.230726	0.27105	0.139639
IDH3A	Isocitrate Dehydrogenase (NAD(+)) 3 Catalytic Subunit Alpha	TCA cycle	Mitochondrial enzyme catalyzing the interconversion of isocitrate to aketoglutarate; produces NADH used by ETC to generate energy in a form of ATP	0.0490988	0.0564	0.106846	0.083909	0.0703361	0.163394	0.0960926	0.0920897	0.0779466	0.0788609	0.054908	0.0974309	0.117573	0.124169	0.0921204	0.0625955	0.0718066	0.0561181	0.0319925	0.00952329	0	0.050591	0.0535978	0.0846361
IDH3B	Isocitrate Dehydrogenase (NAD(+)) 3 Catalytic Subunit Beta	TCA cycle	Mitochondrial enzyme catalyzing the interconversion of isocitrate to aketoglutarate; produces NADH used by ETC to generate energy in a form of ATP	0.0306894	0.0375203	0.0411078	0.0417076	0.0443512	0.0642966	0.0429175	0.0365147	0.03386	0.0418787	0.0270101	0.0611795	0.0611448	0.0510065	0.0567923	0.0325739	0.0523012	0.0289334	0	0	0	0.025655	0.0394598	0.0408378
LDHA	Lactate Dehydrogenase A	Glycolysis	Cytosolic enzyme expressed mainly in skeletal muscles and preferentially converts pyruvate to lactate	1.25127	3.09473	1.10874	2.53194	3.00017	2.13728	3.15133	1.83968	2.37211	1.06341	3.02775	2.15681	1.36132	0.838273	2.00883	3.53832	2.51965	1.30675	1.19164	0.882071	0.388763	1.46868	2.61574	2.09067
LDHB	Lactate Dehydrogenase B	Glycolysis	Cytosolic enzyme expressed mainly in heart and brain and preferentially converts pyruvate to lactate	2.22405	1.20377	0.443547	1.43939	1.89289	0.479868	1.08716	2.02693	1.53845	1.45548	2.00402	1.48888	0.443168	1.28918	1.11028	2.39792	1.65371	1.20004	0.784869	0.838556	0.283254	1.1772	1.27572	1.07208
MDH1	Malate Dehydrogenase 1 (cytoplasmic)	TCA cycle	Cytosolic enzyme catalyzing the NAD/NADH-dependent, reversible oxidation of malate to oxaloacetate; plays essential roles in the malate-aspartate shuttle	0.381925	0.658656	0.188135	0.407122	0.735428	0.472141	0.832321	0.410873	0.597641	0.217929	0.216499	0.570504	0.279437	0.327881	0.554383	0.627298	0.352193	0.858126	0.684198	0.61462	0.190612	0.897576	1.38766	1.02904
MDH2	Malate Dehydrogenase 2 (mitochondrial)	TCA cycle	Mitochondrial enzyme catalyzing the NAD/NADH-dependent, reversible oxidation of malate to oxaloacetate in the TCA cycle; produces NADH used by ETC to generate energy in a form of ATP	0.582747	0.353127	0.879242	0.853158	1.40025	0.710675	1.088	0.687006	1.36667	0.884059	0.4649	1.48041	0.911391	0.881765	1.18393	1.69578	0.410141	0.445182	0.366695	0.202307	0.0685319	0.50949	0.770975	0.560635
NNT	NAD(P) transhydrogenase, mitochondrial	Mitochondria function and ETC	Mitochondrial enzyme coupling hydride transfer between NAD(H) and NADP(+); uses energy from the mitochondrial proton gradient to produce high concentrations of NADPH	0.0954185	0.0711757	0.226259	0.0821246	0.202288	0.0766935	0.100233	0.0809362	0.105988	0.0665056	0.0448034	0.063982	0.0831093	0.0846685	0.0506958	0.222307	0.0820565	0.0477366	0.0224497	0.00469974	0	0	0.0384382	0.0252002
OGDH	Oxoglutarate (α-ketoglutarate) Dehydrogenase	TCA cycle	Mitochondrial enzyme (component of aKGDH complex) catalyzing the conversion of aketoglutarate to succinyl-CoA and CO2 in the TCA cycle	0.0651235	0.0528461	0.161805	0.0570293	0.125288	0.104807	0.093021	0.0504966	0.0690711	0.0385168	0.0827289	0.0881257	0.069576	0.0961582	0.0419725	0.140839	0.0439969	0.156126	0.0975001	0.0533553	0.0486552	0.141516	0.101972	0.0909069
PCK1	Phosphoenolpyruvate Carboxykinase 1	Gluconeogenesis	Cytosolic enzyme catalyzing the reversible decarboxylation and phosphorylation of oxaloacetate (OAA); acts as the rate-limiting enzyme in gluconeogenesis	0.0346513	0.147582	0.0983812	0.0815445	0.129097	0.423823	0.0692913	0.0514427	0.0613284	0.0474878	0.217152	0.0763895	0.0656725	0.0155848	0.247462	0.185164	0.313741	0.0216072	0	0	0	0	0	0
PDHA1	Pyruvate Dehydrogenase E1 Subunit Alpha 1	TCA cycle	Mitochondrial enzyme (component of PDH complex) catalyzing the conversion of pyruvate to acetyl CoA to be used by the TCA cycle	0.0650167	0.129869	0.0965694	0.0497321	0.331692	0.0944462	0.162457	0.0516797	0.239079	0.0254195	0.0668357	0.16933	0.0926863	0.064672	0.049054	0.180792	0.0556788	0.0881164	0.0688745	0.0675961	0.0244106	0.0905313	0.108079	0.111309
PDHB	Pyruvate Dehydrogenase E1 Subunit Beta	TCA cycle	Mitochondrial enzyme (component of PDH complex) catalyzing the conversion of pyruvate to acetyl CoA to be used by the TCA cycle	0.0768627	0.143518	0.0994383	0.0615213	0.36973	0.0996367	0.180149	0.0663882	0.240174	0.0253711	0.0768107	0.181003	0.103527	0.100864	0.0730475	0.205049	0.0650332	0.0906406	0.0659973	0.0251543	0.00526401	0.0873233	0.114979	0.121459
PGAM1	Phosphoglycerate Mutase 1	Glycolysis	Glycolytic enzyme catalyzing the reversible conversion of 3-phosphoglycerate (3-PGA) to 2-phosphoglycerate (2-PGA)	0.273405	0.330154	0.516914	0.509355	0.427194	0.358818	0.334481	0.390918	0.38264	0.118099	0.311005	0.242314	0.317457	0.190677	0.518079	0.490432	0.240273	0.277738	0.159659	0.121705	0.065983	0.277351	0.303726	0.331919
PGK1	Phosphoglycerate Kinase 1	Glycolysis	Glycolytic enzyme catalyzing the reversible conversion of 1,3-diphosphoglycerate to 3-phosphoglycerate; catalyzes one of the two ATP producing reactions in the glycolytic pathway	0.743348	2.04486	2.1198	1.69664	1.5087	2.01699	1.81773	0.836778	1.17644	0.870253	0.92582	2.08184	1.54866	1.04916	2.18847	1.73019	1.71973	1.24252	0.961174	0.353163	0.107592	1.31609	1.37536	1.41332
PHB	Prohibitin	Oxidative stress response	Chaperone protein forms prohibitin complexes together with PHB2 in the inner mitochondrial membrane (IMM); stabilizes mitochondrial respiratory enzymes and maintains mitochondrial integrity	0.187292	0.215472	0.229085	0.269703	0.500784	0.203347	0.42173	0.223839	0.459494	0.27946	0.423356	0.435197	0.160156	0.192648	0.38435	0.507853	0.167245	0.299453	0.269866	0.30978	0.750171	0.312243	0.311804	0.400912
PHB2	Prohibitin 2	Oxidative stress response	Chaperone protein forms prohibitin complexes together with PHB in the IMM; stabilizes mitochondrial respiratory enzymes and maintains mitochondrial integrity	0.365244	0.463967	0.480433	0.526872	1.30128	0.473461	1.01413	0.494949	1.16658	0.556573	0.882219	0.824045	0.297073	0.280813	0.576885	1.02378	0.365582	0.254074	0.154331	0.0778528	0.0156491	0.218671	0.289067	0.302334
PKM	Pyruvate Kinase M1/2	Glycolysis	Glycolytic enzyme catalyzing the transfer of a phosphoryl group from phosphoenolpyruvate to ADP generating ATP and pyruvate	0.624467	2.24187	2.35837	2.00407	1.10011	1.60488	1.57369	0.827199	1.13594	0.782196	1.02872	1.39159	1.5654	0.865049	1.72344	1.4169	1.51385	0.934508	0.82033	0.398034	0.150228	1.14688	1.20453	1.03923
PRDX1	Peroxiredoxin 1	Oxidative stress response	Antioxidant enzyme (peroxiredoxin family) reducing hydrogen peroxide and alkyl hydroperoxides to water and alcohols, respectively; protects cells from oxidative stress	0.855243	0.887018	2.88577	6.38102	1.22183	0.746657	1.03759	0.867851	2.26315	0.754475	1.74321	1.43958	1.03627	1.10985	0.948626	0.874261	0.881365	1.07836	0.663879	0.576841	0.265996	1.07105	1.3063	1.0543
PRDX2	Peroxiredoxin 2	Oxidative stress response	Antioxidant enzyme (peroxiredoxin family) reducing hydrogen peroxide and alkyl hydroperoxides to water and alcohols, respectively; protects cells from oxidative stress	0.299213	0.57001	0.28898	0.938135	0.886476	0.338189	0.659427	0.953503	0.699875	0.512868	0.166475	0.903613	0.110935	0.325275	0.336236	1.1253	0.313531	1.11363	0.637217	0.976865	1.2587	0.934871	1.2183	1.01522
PRDX3	Peroxiredoxin 3	Oxidative stress response	Antioxidant enzyme (peroxiredoxin family) reducing hydrogen peroxide and alkyl hydroperoxides to water and alcohols, respectively; protects cells from oxidative stress	0.137932	0.192845	0.260973	0.325646	0.394695	0.128487	0.0935282	0.295648	0.200144	0.295168	0.238314	0.249793	0.121794	0.111366	0.467694	0.31575	0.16813	0.158881	0.131439	0.0837785	0.0297092	0.176905	0.231138	0.175478
PRDX4	Peroxiredoxin 4	Oxidative stress response	Antioxidant enzyme (peroxiredoxin family) reducing hydrogen peroxide and alkyl hydroperoxides to water and alcohols, respectively; protects cells from oxidative stress	0.136455	0.0486627	0.0750354	0.121199	0.103815	0.0761087	0.0768323	0.0581662	0.239405	0.133918	0.103031	0.0841728	0.08826	0.105771	0.115157	0.199486	0.0812314	0.0833515	0.0388927	0.0292692	0.0119521	0.0832728	0.0838197	0.097144
PRDX5	Peroxiredoxin 5	Oxidative stress response	Antioxidant enzyme (peroxiredoxin family) reducing hydrogen peroxide and alkyl hydroperoxides to water and alcohols, respectively; protects cells from oxidative stress	0.0915924	0.333779	0.262091	0.203938	0.466199	0.324813	0.533652	0.222638	0.335975	0.074623	0.123124	0.48789	0.14834	0.135709	0.296098	0.250475	0.0746265	0.177249	0.135801	0.0150991	0.00875365	0.131073	0.392183	0.174427
PRDX6	Peroxiredoxin 6	Oxidative stress response	Antioxidant enzyme (peroxiredoxin family) reducing hydrogen peroxide and alkyl hydroperoxides to water and alcohols, respectively; protects cells from oxidative stress	0.272432	0.682166	0.542293	0.659202	0.684494	0.260552	0.697617	0.695468	1.30629	0.634627	0.370526	0.61797	0.443479	0.830749	0.80657	0.436237	0.294727	0.8759	0.507721	0.496432	0.331009	0.848181	1.0761	1.00952
SDHA	Succinate Dehydrogenase Complex Flavoprotein Subunit A	TCA cycle	Mitochondrial enzyme (catalytic subunit of complex II) catalyzing the oxidation of succinate to fumarate in the TCA cycle and transferring electrons from FADH to CoQ in the ETC	0.206578	0.311583	0.430558	0.291963	0.504833	0.2231	0.244678	0.10809	0.295339	0.189259	0.234298	0.290956	0.203547	0.18453	0.266696	0.403113	0.187998	0.155927	0.115492	0.0422782	0.013095	0.186534	0.131905	0.199772
SDHB	Succinate Dehydrogenase Complex Iron Sulfur Subunit B	TCA cycle	Mitochondrial enzyme (catalytic subunit of complex II) catalyzing the oxidation of succinate to fumarate in the TCA cycle and transferring electrons from FADH to CoQ in the ETC	0.116646	0.170044	0.213649	0.186986	0.144545	0.100061	0.112106	0.0703325	0.128526	0.164911	0.139141	0.19257	0.101168	0.119603	0.140328	0.188574	0.0844962	0.111591	0.0624574	0.0355253	0.032199	0.1614	0.0983568	0.0945932
SLC25A11	Solute Carrier Family 25 Member 11	TCA cycle	Mitochondrial protein transporting aketoglutarate across the IMM in exchange for malate or other dicarboxylic acids, plays essential roles in the malate-aspartate shuttle	0.0557508	0.0496182	0.0519763	0.0607098	0.160945	0.0588768	0.0831782	0.0802216	0.122404	0.0698888	0.0603912	0.0551929	0.0658268	0.05748	0.0854966	0.0788378	0.0591816	0.0636575	0.0399825	0.0271793	0.00313863	0.0673441	0.064749	0.0823487
SLC25A20	Solute Carrier Family 25 Member 20	b-oxidation of fatty acids	Mitochondrial protein transporting acylcarnitines into mitochondrial matrix for b-oxidation of fatty acids	0.0478545	0.020131	0.0213961	0.0249882	0.0686666	0.0139592	0.0187339	0.0186977	0.0707537	0.0180593	0.020492	0.0273365	0.025831	0.0242545	0.00780998	0.0530736	0.022409	0.946346	0.10171	0.177904	0.198849	0.391045	0.417848	0.118288
SLC2A1	Solute Carrier Family 2 Member 1	Glycolysis	Glucose transporter (GLUT1) facilitating the basal uptake of glucose to ensure the flux of glucose into glycolysis	0.103744	1.06461	0.410592	1.17296	0.651966	0.951614	1.39111	0.207243	0.871131	0.416398	0.394668	1.28799	0.420401	0.190583	0.981827	0.420227	1.03366	0.14743	0.117911	0.295949	0.253814	0.101605	0.12387	0.253758
SOD1	Superoxide Dismutase 1 (cytoplasmic)	Oxidative stress response	Cytosolic enzyme binding copper and zinc ions and converting harmful superoxide radicals to molecular oxygen and hydrogen peroxide	0.0566512	0.105621	0.0672015	0.0957189	0.173007	0.101735	0.116626	0.113055	0.294481	0.0563986	0.103385	0.145771	0.0752564	0.105254	0.0753782	0.114248	0.0624545	0.226263	0.161687	0.14397	0.0954168	0.218833	0.391066	0.292992
SOD2	Superoxide Dismutase 2 (mitochondrial)	Oxidative stress response	Mitochondrial enzyme binding copper and zinc ions and converting harmful superoxide radicals to molecular oxygen and hydrogen peroxide	0.0439687	0.0563474	0.182795	0.0570167	0.271621	0.40062	0.199408	0.0972546	0.349011	0.0516621	1.33254	0.246255	0.216632	0.0748541	0.208026	0.250453	0.136749	0.190893	0.213869	0.0870638	0.0552368	0.223949	0.813869	0.447432
SUCLA2	Succinate-CoA Ligase ADP-Forming Subunit Beta	TCA cycle	Mitochondrial enzyme coupling the hydrolysis of succinyl-CoA to the synthesis of ATP in the TCA cycle	0.0384229	0.0343685	0.0946837	0.0367854	0.159885	0.0857043	0.177596	0.0759082	0.0807756	0.0279686	0.0522331	0.0811282	0.0695689	0.0620616	0.113221	0.102206	0.0843658	0.0814348	0.0522305	0.0543787	0	0.0841668	0.061137	0.0873242
SUCLG1	Succinate-CoA Ligase GDP/ADP-Forming Subunit Alpha	TCA cycle	Mitochondrial enzyme coupling the hydrolysis of succinyl-CoA to the synthesis of ATP in the TCA cycle	0.0318174	0.0603702	0.0579607	0.0451496	0.188146	0.0669104	0.14378	0.0626336	0.113882	0.0250984	0.0505287	0.0511833	0.0466401	0.046654	0.0880399	0.106649	0.0590179	0.554221	0.733031	0.322968	0.339084	0.301702	0.415315	0.599847
TPI1	Triosephosphate Isomerase 1	Gluconeogenesis	Cytosolic enzyme catalyzing the interconversion between dihydroxyacetone phosphate (DHAP) and glyceraldehyde-3-phosphate (G3P) in glycolysis and gluconeogenesis	2.09433	2.26635	1.16873	1.65254	2.27912	1.99568	2.16813	1.53748	2.84587	1.43677	1.96198	2.0001	1.18804	1.2899	1.39386	3.00509	1.52543	1.15804	0.818107	0.600748	0.265585	1.38861	2.41967	1.64267
TXN	Thioredoxin	Oxidative stress response	Redox protein catalyzing the reversible S-nitrosylation of cysteine residues in target proteins; involved in intracellular nitric oxide reactions	0.47166	0.4701	0.61624	0.248464	0.342062	0.393117	0.235813	0.398268	0.223219	0.171885	0.300942	0.617703	0.256728	0.475532	0.236123	0.562976	0.391954	0.652547	0.594406	0.147312	0.0398567	0.646296	0.86658	0.759
TXNRD1	Thioredoxin Reductase 1	Oxidative stress response	Cytosolic enzyme (component of the thioredoxin system) catalyzing the reduction of thioredoxins; plays key role in cellular redox homeostasis	0.0289443	0.0891186	0.0911702	0.0922066	0.0917951	0.0617568	0.0442488	0.0866084	0.160296	0.0722817	0.0974907	0.0327333	0.0856704	0.0659403	0.0448341	0.0663355	0.0655072	0.0865857	0.0957012	0.0730185	0.0190236	0.0917612	0.132439	0.142908
UBB	Ubiquitin B	Oxidative stress response	Conserved, ubiquitously expressed protein targeting cellular proteins for degradation by proteasome	1.53368	1.43888	2.70923	2.16223	2.43838	1.55541	1.7984	1.31994	1.87569	1.26278	1.7658	1.61038	1.96871	2.59709	1.57488	2.07114	1.20672	1.34579	1.06497	0.499379	0.501388	1.01496	1.36348	1.65946
VDAC1	Voltage Dependent Anion Channel 1	Mitochondria function and ETC	Mitochondrial proins allowing a passage of small molecules across the mitochondrial outer membrane; play a role in promoting apoptosis	0.446681	0.525863	0.32683	0.588714	0.934173	0.58195	0.764544	0.302719	0.581407	0.20976	0.646313	0.667725	0.517335	0.492006	0.210937	0.401582	0.374453	0.303457	0.350536	0.087043	0.0920849	0.238077	0.290321	0.357855
VDAC2	Voltage Dependent Anion Channel 2	Mitochondria function and ETC	Mitochondrial proins allowing a passage of small molecules across the mitochondrial outer membrane; play a role in inhibiting apoptosis	0.424038	0.556622	0.438954	0.640469	0.87046	0.613402	0.903216	0.940808	0.676332	0.30473	0.507865	0.580496	0.479711	0.523812	0.556779	0.526995	0.552917	0.375622	0.248056	0.133964	0.0330557	0.298386	0.352933	0.400872
VDAC3	Voltage Dependent Anion Channel 3	Mitochondria function and ETC	Mitochondrial proins allowing a passage of small molecules across the mitochondrial outer membrane	0.350031	0.734283	0.466984	0.319126	0.348959	0.451938	0.29413	0.249975	0.505148	0.96011	0.467906	0.648966	0.324038	0.319233	0.677712	0.751837	0.511276	0.512271	0.382066	0.236036	0.16308	0.471112	0.534938	0.546245
Numerical data are presented as duplicate mean. Protein levels of individual PDX or FT samples are expressed as pmol of selected protein/100mg total protein (pmol/100mg total protein)

## Sheet: S4B PDX vs FT protein levels
Gene name	Protein name	Pathway	PDX-0003	PDX-0030	PDX-0037	PDX-0059	PDX-0021	PDX-0027	PDX-0079	PDX-0081	PDX-0082	PDX-0083	PDX-0086	PDX-0113	PDX-0038	PDX-0100	PDX-0105	PDX-0110	PDX-0115	PDX AV	PDX SD	PDX NO	FT-7459	FT-5719	FT-6252	FT-263222	FT-4256	FT-39806	FT-25711	FT AV	FT SD	FT NO
ACAA2	Acetyl-CoA Acyltransferase 2	b-oxidation of fatty acids	0.0335535	0.079141	0.168122	0.097404	0.139767	0.107717	0.0246599	0.0444107	0.140225	0.0358082	0.0747899	0.104137	0.0513261	0.0270165	0.0508276	0.108339	0.057216	0.0790859	0.0439275	17	0	0.0183228	0	0	0.0357978	0.032929	0.0361768	0.0176038	0.0175168	7
CAT	Catalase	Oxidative stress response	0.184051	0.0941496	0.137203	0.173896	0.335931	0.13255	0.156729	0.153355	0.303038	0.182404	0.204973	0.123155	0.184677	0.202669	0.160151	0.219004	0.274221	0.189539	0.0641551	17	0.296954	0.237212	0.238366	0.404167	0.351857	0.350835	0.383467	0.323265	0.0671469	7
CS	Citrate Synthase	TCA cycle	0.129769	0.211276	0.73212	0.612045	0.568624	0.300449	0.315224	0.305333	0.723963	0.278316	0.492893	0.326364	0.308521	0.343691	0.349725	0.550147	0.288169	0.402155	0.176998	17	0.206175	0.144384	0.0610872	0.0154233	0.205979	0.155553	0.267085	0.150813	0.0876284	7
GLUD1	Glutamate Dehydrogenase 1	Glutamine metabolism	0.206595	0.197916	0.392766	0.221369	0.367986	0.336708	0.305993	0.420619	0.393114	0.159683	0.298027	0.257173	0.267635	0.347894	0.34517	0.359053	0.16654	0.29672	0.0833604	17	0.186738	0.140972	0.0387053	0.0223319	0.219804	0.177229	0.223057	0.14412	0.0824886	7
HK2	Hexokinase 2	Glycolysis	0.215881	0.226834	0.183924	0.216999	0.28319	0.377552	0.304988	0.259701	0.2982	0.191276	0.209287	0.226339	0.204056	0.179412	0.260459	0.106206	0.250536	0.234991	0.0610757	17	0.859912	0.668857	0.399894	0.207123	0.822789	0.583933	0.668609	0.601588	0.231399	7
HSPA9	Heat Shock Protein Family A (Hsp70) Member 9	Oxidative stress response	0.399012	0.397895	0.789995	0.589855	1.05647	0.507497	0.574688	0.339086	0.714693	0.299615	0.413583	0.857075	0.334234	0.275137	0.361034	1.12365	0.290783	0.548488	0.269872	17	0.181523	0.172287	0.0635178	0	0.192818	0.198847	0.258194	0.152455	0.0888376	7
IDH3A	Isocitrate Dehydrogenase (NAD(+)) 3 Catalytic Subunit Alpha	TCA cycle	0.0490988	0.0564	0.106846	0.083909	0.0703361	0.163394	0.0960926	0.0920897	0.0779466	0.0788609	0.054908	0.0974309	0.117573	0.124169	0.0921204	0.0625955	0.0718066	0.0879752	0.0289809	17	0.0561181	0.0319925	0.00952329	0	0.050591	0.0535978	0.0846361	0.0409227	0.0292582	7
IDH3B	Isocitrate Dehydrogenase (NAD(+)) 3 Catalytic Subunit Beta	TCA cycle	0.0306894	0.0375203	0.0411078	0.0417076	0.0443512	0.0642966	0.0429175	0.0365147	0.03386	0.0418787	0.0270101	0.0611795	0.0611448	0.0510065	0.0567923	0.0325739	0.0523012	0.0445207	0.011442	17	0.0289334	0	0	0	0.025655	0.0394598	0.0408378	0.0192694	0.0188014	7
NNT	NAD(P) transhydrogenase, mitochondrial	Mitochondria function and ETC	0.0954185	0.0711757	0.226259	0.0821246	0.202288	0.0766935	0.100233	0.0809362	0.105988	0.0665056	0.0448034	0.063982	0.0831093	0.0846685	0.0506958	0.222307	0.0820565	0.102308	0.0570776	17	0.0477366	0.0224497	0.00469974	0	0	0.0384382	0.0252002	0.0197892	0.0190443	7
PHB2	Prohibitin 2	Oxidative stress response	0.365244	0.463967	0.480433	0.526872	1.30128	0.473461	1.01413	0.494949	1.16658	0.556573	0.882219	0.824045	0.297073	0.280813	0.576885	1.02378	0.365582	0.652581	0.318007	17	0.254074	0.154331	0.0778528	0.0156491	0.218671	0.289067	0.302334	0.187425	0.109211	7
PRDX2	Peroxiredoxin 2	Oxidative stress response	0.299213	0.57001	0.28898	0.938135	0.886476	0.338189	0.659427	0.953503	0.699875	0.512868	0.166475	0.903613	0.110935	0.325275	0.336236	1.1253	0.313531	0.554591	0.314883	17	1.11363	0.637217	0.976865	1.2587	0.934871	1.2183	1.01522	1.02211	0.208442	7
SDHA	Succinate Dehydrogenase Complex Flavoprotein Subunit A	TCA cycle	0.206578	0.311583	0.430558	0.291963	0.504833	0.2231	0.244678	0.10809	0.295339	0.189259	0.234298	0.290956	0.203547	0.18453	0.266696	0.403113	0.187998	0.269242	0.100392	17	0.155927	0.115492	0.0422782	0.013095	0.186534	0.131905	0.199772	0.120715	0.0703669	7
SLC25A20	Solute Carrier Family 25 Member 20	b-oxidation of fatty acids	0.0478545	0.020131	0.0213961	0.0249882	0.0686666	0.0139592	0.0187339	0.0186977	0.0707537	0.0180593	0.020492	0.0273365	0.025831	0.0242545	0.00780998	0.0530736	0.022409	0.0296733	0.0186319	17	0.946346	0.10171	0.177904	0.198849	0.391045	0.417848	0.118288	0.335998	0.296745	7
SUCLG1	Succinate-CoA Ligase GDP/ADP-Forming Subunit Alpha	TCA cycle	0.0318174	0.0603702	0.0579607	0.0451496	0.188146	0.0669104	0.14378	0.0626336	0.113882	0.0250984	0.0505287	0.0511833	0.0466401	0.046654	0.0880399	0.106649	0.0590179	0.0732036	0.0426902	17	0.554221	0.733031	0.322968	0.339084	0.301702	0.415315	0.599847	0.466595	0.164889	7
UBB	Ubiquitin B	Oxidative stress response	1.53368	1.43888	2.70923	2.16223	2.43838	1.55541	1.7984	1.31994	1.87569	1.26278	1.7658	1.61038	1.96871	2.59709	1.57488	2.07114	1.20672	1.81702	0.455767	17	1.34579	1.06497	0.499379	0.501388	1.01496	1.36348	1.65946	1.0642	0.439963	7
VDAC2	Voltage Dependent Anion Channel 2	Mitochondria function and ETC	0.424038	0.556622	0.438954	0.640469	0.87046	0.613402	0.903216	0.940808	0.676332	0.30473	0.507865	0.580496	0.479711	0.523812	0.556779	0.526995	0.552917	0.593977	0.171899	17	0.375622	0.248056	0.133964	0.0330557	0.298386	0.352933	0.400872	0.26327	0.13588	7
Differentially expressed proteins between HGSOC PDX models and normal fallopian tubes
Numerical data are presented as duplicate mean
Levels of individual proteins in PDX or FT samples are expressed as pmol of selected protein/100mg total protein (pmol/100mg total protein)

## Sheet: S4C PDX vs FT STAT
Gene name	PDX AV	FT AV	PDX SD	FT SD	P value	Symbol		Symbol	Meaning		Unpaired t test
UBB	1.81702	1.0642	0.455767	0.439963	0.001214	**		ns	P>0.05
PHB2	0.652581	0.187425	0.318007	0.109211	0.001122	**		*	P≤0.05
HSPA9	0.548488	0.152455	0.269872	0.0888376	0.001097	**		**	P≤0.01
VDAC2	0.593977	0.26327	0.171899	0.13588	0.000168	***		***	P≤P0.001
CS	0.402155	0.150813	0.176998	0.0876284	0.001829	**		****	P≤0.0001
GLUD1	0.29672	0.14412	0.0833604	0.0824886	0.000452	***
SDHA	0.269242	0.120715	0.100392	0.0703669	0.001787	**
NNT	0.102308	0.0197892	0.0570776	0.0190443	0.001311	**
ACAA2	0.0790859	0.0176038	0.0439275	0.0175168	0.00197	**
IDH3A	0.0879752	0.0409227	0.0289809	0.0292582	0.001558	**
IDH3B	0.0445207	0.0192694	0.011442	0.0188014	0.000336	**
CAT	0.189539	0.323265	0.0641551	0.0671469	0.000151	**
SLC25A20	0.0296733	0.335998	0.0186319	0.296745	0.000245	**
HK2	0.234991	0.601588	0.0610757	0.231399	3e-06	***
SUCLG1	0.0732036	0.466595	0.0426902	0.164889	<0.000001	****
PRDX2	0.554591	1.02211	0.314883	0.208442	0.001635	**

## Sheet: S4D SDHAhigh vs SDHAnorm
Gene name	Protein name	Pathway	PDX-0030	PDX-0037	PDX-0021	PDX-0110	SDHA-high AV	SDHA-high SD	No	PDX-0003	PDX-0059	PDX-0027	PDX-0079	PDX-0081	PDX-0082	PDX-0083	PDX-0086	PDX-0113	PDX-0038	PDX-0100	PDX-0105	PDX-0115	SDHA-norm AV	SDHA-norm SD	No
ACADL	Acyl-CoA Dehydrogenase Long Chain	b-oxidation of fatty acids	0.184217	0.431721	0.754095	0.445269	0.453825	0.23339	4	0.180818	0.179383	0.182499	0.364873	0.189578	0.238355	0.166397	0.20555	0.302629	0.10686	0.170681	0.083331	0.166815	0.195213	0.0738832	13
ATP5F1A	ATP Synthase F1 Subunit Alpha (subunit of mitochondrial ATP synthase)	Mitochondria function and ETC	0.767798	1.35494	1.99048	1.53521	1.41211	0.505987	4	0.568003	0.810668	0.971932	0.800757	0.551581	1.21113	0.357953	0.521544	1.15871	0.696648	0.775309	0.787668	0.692498	0.761877	0.244942	13
ATP5F1B	ATP Synthase F1 Subunit Beta (subunit of mitochondrial ATP synthase)	Mitochondria function and ETC	0.607137	1.21802	1.65487	1.29694	1.19424	0.435119	4	0.515009	0.772005	0.888626	0.720347	0.515033	1.06656	0.333178	0.459612	1.19455	0.643417	0.737565	0.708939	0.528574	0.698724	0.24409	13
DLST	Dihydrolipoamide S-Succinyltransferase	TCA cycle	0.19905	0.31173	0.226036	0.373666	0.277621	0.0800467	4	0.136796	0.214291	0.24285	0.223483	0.0777975	0.137297	0.100943	0.209236	0.222529	0.127368	0.178915	0.188325	0.118851	0.167591	0.0537307	13
HSPA9	Heat Shock Protein Family A (Hsp70) Member 9	Oxidative stress response	0.397895	0.789995	1.05647	1.12365	0.842002	0.329271	4	0.399012	0.589855	0.507497	0.574688	0.339086	0.714693	0.299615	0.413583	0.857075	0.334234	0.275137	0.361034	0.290783	0.458176	0.180139	13
NNT	NAD(P) transhydrogenase, mitochondrial	Mitochondria function and ETC	0.0711757	0.226259	0.202288	0.222307	0.180508	0.0736393	4	0.0954185	0.0821246	0.0766935	0.100233	0.0809362	0.105988	0.0665056	0.0448034	0.063982	0.0831093	0.0846685	0.0506958	0.0820565	0.0782472	0.01796	13
OGDH	Oxoglutarate (α-ketoglutarate) Dehydrogenase	TCA cycle	0.0528461	0.161805	0.125288	0.140839	0.120195	0.0473265	4	0.0651235	0.0570293	0.104807	0.093021	0.0504966	0.0690711	0.0385168	0.0827289	0.0881257	0.069576	0.0961582	0.0419725	0.0439969	0.0692787	0.0222409	13
SDHA	Succinate Dehydrogenase Complex Flavoprotein Subunit A	TCA cycle	0.311583	0.430558	0.504833	0.403113	0.412522	0.0798409	4	0.206578	0.291963	0.2231	0.244678	0.10809	0.295339	0.189259	0.234298	0.290956	0.203547	0.18453	0.266696	0.187998	0.225156	0.0538124	13
Differentially expressed proteins between HGSOC PDX models overexpressing SDHA and those with normal SDHA levels
Increased SDHA protein expression, defined as greater than 75th percentile, was considered SDHA overexpression in our panel of HGSOC PDXs
Numerical data are presented as duplicate mean
Levels of individual proteins in PDX or FT samples are expressed as pmol of selected protein/100mg total protein (pmol/100mg total protein)

## Sheet: S4E SDHAhigh vs SDHAnorm STAT
Gene name	SDHA-high AV	SDHA-high SD	SDHA-norm AV	SDHA-norm SD	P value	Symbol		Symbol	Meaning		Unpaired t test
ACADL	0.453825	0.23339	0.195213	0.0738832	0.002277	**		ns	P>0.05
ATP5F1A	1.41211	0.505987	0.761877	0.244942	0.002578	**		*	P≤0.05
ATP5F1B	1.19424	0.435119	0.698724	0.24409	0.00971	**		**	P≤0.01
DLST	0.277621	0.0800467	0.167591	0.0537307	0.005955	**		***	P≤P0.001
HSPA9	0.842002	0.329271	0.458176	0.180139	0.007633	**		****	P≤0.0001
NNT	0.180508	0.0736393	0.0782472	0.01796	0.000194	***
OGDH	0.120195	0.0473265	0.0692787	0.0222409	0.007348	**
SDHA	0.412522	0.0798409	0.225156	0.0538124	6.5e-05	****
